# Supplementary material for: Prevalence, Time of Infection, and Diversity of Porcine Reproductive and Respiratory Syndrome Virus in China
Source: Viruses. 2024 May 13;16(5):774. doi: 10.3390/v16050774 (PMC11125865; doi:10.3390/v16050774)
Supplement: Supplementary file 1 [file viruses-16-00774-s001.zip]

Archive with 1 entries (1 files):
- viruses-2963754-supplementary.xlsx
