# Supplementary material for: Prevalence, Time of Infection, and Diversity of Porcine Reproductive and Respiratory Syndrome Virus in China
Source: Viruses. 2024 May 13;16(5):774. doi: 10.3390/v16050774 (PMC11125865; doi:10.3390/v16050774)
Supplement: Supplementary file 1 [file viruses-16-00774-s001.zip › viruses-2963754-supplementary.xlsx]

## Sheet: Supplementary Table S1
Table S1. The list of 390 ORF5 nucleotide sequences with corresponding information.
Strain	Accession Number	Lineage	Province	ORF5 nucleotide sequence
FJNP	PP315342	Lineage 1.8	Fujian	ATGTTGGGGAAATGCTTGACCGCGGGTTACTGCTTGCAATTGCCTTTTTTGTGGTATATCGTGCCGTTCTGTTTTGTTGCGCTCGTCAACGCCAGCAACAGCAGCAGCTCCCACTTACAGTTGATTTATGACATGACGATATGTGAGCTGAATGGCACAGACTGGCTGAGTGATAATTTCAATTGGGCTGTGGAGACTTTTGTCATCTTTCCTGTGTTGACTCACATCGTTTCTTACGGCGCCCTTACCACTAGCCATTTTCTTGACGCGGCCGGCCTTATCACTGTGTCCACCGCCGGTTACTATCACCGTCGGTATGTATTGAGTAGCATCTACGCTGTCTGTGCCCTGGCTGCGTTGATTTGCTTCGCTATTAGGTTGGCAAAAAATTGCATGTCT…
FJNP-10		Lineage 1.8	Fujian	ATGTTGGGGAAATGCTTGACCGCGGGTTGCTGCTCGCAATTGCTTTTTTTGTGGTATATCGTGCCGTTTTGTTTTGTTGCGCTCGTCAACGCCGACAACAACAGCAGCTCCCACTTACAGTTGATTTATAACATGACGATATGTGAGCTGAATGGCACAGACTGGCTGAGCAATAATTTCAATTGGGCAGTGGAGACTTTTGTCATCTTTCCCGTGTTGACTCACATCGTCTCTTACGGCGCCCTTACCACTAGCCATTTTCTTGACACGGCCGGCCTTGTTACTGTGTCCGCCGCCGGTTACTGTCACCGTCGGTATGTATTGAGTAGCATCTACGCTGTCTGTGCCCTGGCTGCGTTGATTTGCTTCGCCATTAGGTTGGCGAAAAATTGCATGTCT…
FJNP-11		Lineage 1.8	Fujian	ATGTTGGGGAAATGCTTGACCGCGGGTTACTGCTTGCAATTGCCTTTTTTGTGGTATATCGTGCCGTTCTGTTTTGTTGCGCTCGTCAACGCCAGCAACAGCAGCAGCTCCCACTTACAGTTGATTTATAACATGACGATATGTGAGCTGAATGGCACAGACTGGCTGAGTGATAATTTCAATTGGGCTGTGGAGACTTTTGTCATCTTTCCTGTGTTGACTCACATCGTTTCTTACGGTGCCCTTACCACTAGCCATTTTCTTGACGCGGCCGGCCTTATCACTGTGTCCACCGCCGGTTACTATCACCGTCGGTATGTATTGAGTAGCATCTACGCTGTCTGTGCCCTGGCTGCGTTGATTTGCTTCGCTATTAGGTTGGCAAAAAATTGCATGTCT…
FJNP-12		Lineage 8	Fujian	ATGTTGGGGAAGTGCTTGACCGCGTGCTGTTGCTCGCGATTGCTTTTTTTGTGGTGTATCGTGCCGTCCTATCTTGCTGTGCTCGTCAACGCCAGCAACAACAACAGCTCTCATATTCAGTTGATTTATAACTTAACGCTATGTGAGCTGAATGGCACAGATTGGCTGGCACAAAAATTTGACTGGGCAGTGGAGACTTTTGTCATCTTCCCCGTGTTGACTCACATTGTTTCCTATGGGGCACTCACCACCAGCCATTTCCTTGACACAGTTGGTCTGGCCACTGTGTCCACCGCCGGATATTATCACGGGCGGTATGTCTTGAGTAGCATTTACGCAGTCTGTGCTCTGGCTGCGCTGATTTGCTTTGTCATTAGGCTTGCGAAGAACTGCATGTCC…
FJNP-14		Lineage 1.8	Fujian	ATGTTGGGGAAATGCTTGACCGCGGGTTACTGCTTGCAATTGCCTTTTTTGTGGTATATCGTGCCGTTCTGTTTTGTTGCGCTCGTCAACGCCAGCAACAGCAGCAGCTCCCACTTACAGTCGATTTATAACATGACGATATGTGAGCTGAATGGCACAGACTGGCTGAGTGATAATTTCAATTGGGCTGTGGAGACTTTTGTCATCTTTCCTGTGTTGACTCACATCGTCTCTTACGGCGCCCTTACCACTAGCCATTTTCTTGACGCGGCCGGCCTTATCACTGTGTCCACCGCCGGTTACTATCACCGTCGGTATGTATTGAGTAGCATCTACGCTGTCTGTGCCCTGGCTGCGTTGATTTGCTTCGCTATTAGGTTGGCAAAAAATTGCATGTCT…
FJNP-19		Lineage 1.8	Fujian	ATGTTGGGGAAATGCTTGACCGCGGGTTACTGCTTGCAATTGCTTTTTTTGTGGTATATCGTGCCGTTCTGTTTTGTTGCGCTCGTCAACGCCAACAACAACAGCAGCTCCCACTTACAGTTGATTTATAACATGACGATATGTGAGCTGAATGGCACAGAGTGGCTGAGCAAAAATTTCAGTTGGGCAGTAGAGACTTTTGTCATCTTTCCTGTGTTGACTCACATCGTCTCTTACGGCGCCCTTACCACTAGTCATTTTCTTGACACGGCCGGCCTTATCACTGTGTCCGCCGCCGGTTACCATCACCGTCGGTATGTATTGAGCAGCATCTACGCTATCTGTGCCCTGGCTGCGTTGATTTGCTTCGCCATTAGGTTGGCAAAAAATTGCATGTCT…
FJNP-2		Lineage 8	Fujian	ATGTTGGGGAAGTGCTTGACCGCGTGCTGTTGCTCGCGATTGCTTTTTTTGTGGTGTATCGTGCCGTTCTATCTTGCTGTGCTCGTCAACGCCAGCAACAACAACAGCTCTCATATTCAGTTGATTTATAACTTAACGTTATGTGAGCTGAATGGCACAGATTGGCTGGCAAAAAAATTTGACTGGGCAGTGGAGACTTTTGTCATCTTCCCCGTGTTGACTCACATTGTTTCCTATGGGGCACTCACCACCAGCCATTTCCTTGACACAGTTGGTTTGGCCACTGTGTCTACCGCCGGATATTATCACGGGCGGTATGTCTTGAGTAGCATTTACGCAGTCTGTGCTCTGGCTGCGCTGATTTGCTTTGTCATTAGGCTTGCGAAGAACTGCATGTCC…
FJNP-24		Lineage 1.8	Fujian	ATGTTGGGGAAATGCTTGACCGCGGGTTACTGCTTGCAATTGCCTTTTTTGTGGTATATCGTGCCGTTCTGTTTTGTTGCGCTCGTCAACGCCAACAACAGCAGCAGCTCCCACTTACAGTTGATTTATAACATGACGATATGTGAGCTGAATGGCACAGACTGGCTGAGTGGTAATTTCAATTGGGCTGTGGAGACTTTTGTCATCTTTCCTGTGTTGACTCACATCGTCTCTTACGGCGCCCTTACCACTAGCCATTTTCTTGACGCGGCCGGCCTTATCACTGTGTCCACCGCCGGTTACTATCACCATCGGTATGTTTTGAGTAGCATCTACGCTGTCTGTGCCCTGGCTGCGTTAATTTGCTTCGCTATTAGGTTGGCAAAGAATTGCATGTCT…
FJNP-25		Lineage 1.8	Fujian	ATGTTGGGGAAATGCTTGACCGCGGGTTACTGCTTGCAATTGCCTTTTTTGTGGTATATCGTGCCGTTCTGTTTTGTTGCGCTCGTCAACGCCAACAACAGCAGCAGCTCTCACTTACAGTTGATTTATAACATGACGATATGTGAGCTGAATGGCACAGACTGGCTGAGTGGTAATTTCAATTGGGCTGTGGAGACTTTTGTCATCTTTCCTGTGTTGACTCACATCGTCTCTTACGGCGCCCTTACCACTAGCCATTTTCTTGACGCGGCCGGCCTTATCACTGTGTCCACCGCCGGTTACTATCACCATCGGTATGTTTTGAGTAGCATCTACGCTGTCTGTGCCCTGGCTGCGTTGATTTGCTTCGCTATTAGGTTGGCAAAGAATTGCATGTCT…
FJNP-26		Lineage 1.8	Fujian	ATGTTGGGGAAATGCTTGACCGCGGGTTGCTGCTCGCAATTGCTTTTTTTGTGGTATATCGTGCCGTTTTGTTTTGTTGCGCTCGTCAACGCCGACAACAACAGCAGCTCCCACTTACAGTTGATTTATAACATGACGATATGTGAGCTGAATGGCACAGACTGGCTGAGCAATAATTTCAATTGGGCAGTGGAGACTTTTGTCATCTTTCCCGTGTTGACTCACATCGTCTCTTACGGCGCCCTTACCACTAGCCATTTTCTTGACACGGCCGGCCTTGTTACTGTGTCCGCCGCCGGTTACTGTCACCGTCGGTATGTATTGAGTAGCATCTACGCTGTCTGTGCCCTGGCTGCGTTGATTTGCTTCGCCATTAGGTTGGCGAAAAATTGCATGTCT…
FJNP-27		Lineage 1.8	Fujian	ATGTTGGGGAAATGCTTGACCGCGGGTTACTGCTTGCAATTGCCTTTTTTGTGGTATATCGTGCCGTTCTGTTTTGTTGCGCTCGTCAACGCCAGCAACAGCAGCAGCTCCCACTTACAGTTGATTTATAACATGACGATATGTGAGCTGAATGGCACAGACTGGCTGAGTGATAATTTCAATTGGGCTGTGGAGACTTTTGTCATCTTTCCTGTGTTGACTCACATCGTTTCTTACGGTGCCCTTACCACTAGCCATTTTCTTGACGCGGCCGGCCTTATCACTGTGTCCACCGCCGGTTACTATCACCGTCGGTATGTATTGAGTAGCATCTACGCTGTCTGTGCCCTGGCTGCGTTGATTTGCTTCGCTATTAGGTTGGCAAAAAATTGCATGTCT…
FJNP-28		Lineage 1.8	Fujian	ATGTTGGGGAAATGCTTGACCGCGGGTTACTGCTTGCAATTGCCTTTTTTGTGGTATATCGTGCCGTTCTGTTTTGTTGCGCTCGTCAACGCCAGCAACAGCAGCAGCTCCCACTTACAGTTGATTTATGACATGACGATATGTGAGCTGAATGGCACAGACTGGCTGAGTGATAATTTCAATTGGGCTGTGGAGACTTTTGTCATCTTTCCTGTGTTGACTCACATCGTTTCTTACGGCGCCCTTACCACTAGCCATTTTCTTGACGCGGCCGGCCTTATCACTGTGTCCACCGCCGGTTACTATCACCGTCGGTATGTATTGAGTAGCATCTACGCTGTCTGTGCCCTGGCTGCGTTGATTTGCTTCGCTATTAGGTTGGCAAAAAATTGCATGTCT…
FJNP-29		Lineage 1.8	Fujian	ATGTTGGGGAAATGCTTGACCGCGGGTTACTGCTTGCAATTGCCTTTTTTGTGGTATATCGTGCCGTTCTGTTTTGTTGCGCTCGTCAACGCCAGCAACAGCAGCAGCTCCCACTTACAGTCGATTTATAACATGACGATATGTGAGCTGAATGGCACAGACTGGCTGAGTGATAATTTCAATTGGGCTGTGGAGACTTTTGTCATCTTTCCTGTGTTGACTCACATCGTCTCTTACGGCGCCCTTACCACTAGCCATTTTCTTGACGCGGCCGGCCTTATCACTGTGTCCACCGCCGGTTACTATCACCGTCGGTATGTATTGAGTAGCATCTACGCTGTCTGTGCCCTGGCTGCGTTGATTTGCTTCGCTATTAGGTTGGCAAAAAATTGCATGTCT…
FJNP-3		Lineage 8	Fujian	ATGTTGGGGAAGTGCTTGACCGCGTGCTGTTGCTCGCGATTGCTTTTTTTGTGGTGTATCGTGCCGTTCTATCTTGCTGTGCTCGTCAACGCCAGCAACAACAACAGCTCTCATATTCAGTTGATTTATAACTTAACGTTATGTGAGCTGAATGGCACAGATTGGCTGGCACAAAAATTTGACTGGGCAGTGGAGACTTTTGTCATCTTCCCCGTGTTGACTCACATTGTTTCCTATGGGGCACTCACCACCAGCCATTTCCTTGACACAGTTGGTTTGGCCACTGTGTCTACCGCCGGATATTATCACGGGCGGTATGTCTTGAGTAGCATTTACGCAGTCTGTGCTCTGGCTGCGCTGATTTGCTTTGTCATTAGGCTTGCGAAGAACTGCATGTCC…
FJNP-4		Lineage 8	Fujian	ATGTTGGGGAAGTGCTTGACCGCGTGCTGTTGCTCGCGATTGCTTTTTTTGTGGTGTATCGTGCCGTTCTATCTTGCTGTGCTCGTCAACGCCAGCAACAACAACAGCTCTCATATTCAGTTGATTTATAACTTAACGCTATGTGAGCTGAATGGCACAGATTGGCTGGCACAAAAATTTGACTGGGCAGTGGAGACTTTTGTCATCTTCCCCGTGTTGACTCACATTGTTTCCTATGGGGCACTCACCACCAGCCATTTCCTTGACACAGTTGGTCTGGCCACTGTGTCYACCGCCGGATATTATCACGGGCGGTATGTCTTGAGTAGCATTTACGCAGTCTGTGCTCTGGCTGCGCTGATTTGCTTTGTCATTAGGCTTGCGAAGAACTGCATGTCC…
FJNP-5		Lineage 8	Fujian	ATGTTGGGGAAGTGCTTGACCGCGTGCTGTTGCTCGCGATTGCTTTTTTTGTGGTGTATCGTGCCGTTCTATCTTGCTGTGCTCGTCAACGCCAGCGACAACAACAGCTCTCATATTCAGTTGATTTATAACTTGACGCTATGTGAGCTGAATGGCACAGATTGGCTGGCACAAAATTTTGACTGGGCAGTGGAGACTTTTGTCATCTTCCCCGTGTTGACTCACATTGTTTCCTATGGGGCACTCACCACCAGCCATTTCCTTGACACAGTTGGTCTGGCCACTGTGTCCACCGCCGGATATTATCACGGGCGGTATGTCTTGAGTAGCATTTACGCAGTCTGTGCTCTGGCTGCGCTGATTTGCTTTGTCATTAGGCTTGCGAAGAACTGCATGTCC…
FJNP-6		Lineage 8	Fujian	ATGTTGGGGAAGTGCTTGACCGCGTGCTGTTGCTCGCGATTGCTTTTTTTGTGGTGTATCGTGCCGTCCTATCTTGCTGTGCTCGTCAACGCCAGCAACAACAACAGCTCTCATATTCAGTTGATTTATAACTTAACGCTATGTGAGCTGAATGGCACAGATTGGCTGGCACAAAAATTTGACTGGGCAGTGGAGACTTTTGTCATCTTCCCCGTGTTGACTCACATTGTTTCCTATGTGGCACTCACCACCAGCCATTTCCTTGACACAGTTGGTCTGGCCACTGTGTCCACCGCCGGATATTATCACGGGCGGTATGTCTTGAGTAGCATTTACGCAGTCTGTGCTCTGGCTGCGCTGATTTGCTTTGTCATTAGGCTTGCGAAGAACTGCATGTCC…
FJNP-7		Lineage 8	Fujian	ATGTTGGGGAAGTGCTTGACCGCGTGCTGTTGCTCGCGATTGCTTTTTTTGTGGTGTATCGTGCCGTCCTATCTTGCTGTGCTCGTCAACGCCAGCAACAACAACAGCTCTCATATTCAGTTGATTTATAACTTAACGCTATGTGAGCTGAATGGCACAGATTGGCTGGCACAAAAATTTGACTGGGCAGTGGAGACTTTTGTCATCTTCCCCGTGTTGACTCACATTGTTTCCTATGTGGCACTCACCACCAGCCATTTCCTTGACACAGTTGGTCTGGCCACTGTGTCCACCGCCGGATATTATCACGGGCGGTATGTCTTGAGTAGCATTTACGCAGTCTGTGCTCTGGCTGCGCTGATTTGCTTTGTCATTAGGCTTGCGAAGAACTGCATGTCC…
FJNP-8		Lineage 1.8	Fujian	ATGTTGGGGAAATGCTTGACCGCGGGTTGCTGCTCGCAATTGCTTTTTTTGTGGTATATCGTGCCGTTTTGTTTTGTTGCGCTCGTCAACGCCGAACACAACAGCAGCTCCCACTTACAGTTGATTTATAACATGACGGTATGTGAGCTGAATGGCACAGGCTGGCTGAGCAATAATTTCAATTGGGCAGTGGAGACTTTTGTCATCTTTCCCGTGTTGACTCACATCGTCTCTTACGGCGCCCTTACCACTAGCCATTTTCTTGACACGGCCGGCCTTGTTATTGTGTCCGCCGCCGGTTACTGTCACCGTCGGTATGTATTGAGTAGCATCTACGCTGTCTGTGCCCTGGCTGCGTTGATTTGCTTCGCCATTAGGTTGGCAAAAAATTGCATGTCT…
FJNP-8-1		Lineage 1.8	Fujian	ATGTTGGGGAAATGCTTGACCGCGGGTTGCTGCTCGCAATTGCTTTTTTTGTGGTATATCGTGCCGTTTTGTTTTGTTGCGCTCGTCAACGCCGAACACAACAGCAGCTCCCACTTACAGTTGATTTATAACATGACGGTATGTGAGCTGAATGGCACAGGCTGGCTGAGCAATAATTTCAATTGGGCAGTGGAGACTTTTGTCATCTTTCCCGTGTTGACTCACATCGTCTCTTACGGCGCCCTTACCACTAGCCATTTTCTTGACACGGCCGGCCTTGTTATTGTGTCCGCCGCCGGTTACTGTCACCGTCGGTATGTATTGAGTAGCATCTACGCTGTCTGTGCCCTGGCTGCGTTGATTTGCTTCGCCATTAGGTTGGCAAAAAATTGCATGTCT…
FJNP-9		Lineage 8	Fujian	ATGTTGGGGAAATGCTTGACCGCGTGCTGTTGCTCGCGATTGCTTTTTTTGTGGTGTATCGTGCCGTCCTATCTTGCTGTGCTCGTCAACGCCAGCAACAACAACAGCTCTCATATTCAGTTGATTTATAACATAACGCTATGTGAGCTGAATGGCACAGATTGGCTGGCACAAAAATTCGACTGGGCAGTGGAGACTTTTGTCATCTTTCCCGTGTTGACTCACATTGTTTCCTATGGGGCACTCACCACCAGCCATTTCCTTGACACAGTTGGTCTGACCACTGTGTCCACCGCCGGATATTATCGCGGGCGGTATGTCTTGAGTAGCATTTACGCAGTCTGTGCTCTGGCTGCGCTGATTTGCTTYGTCATTAGGCTTGCGAAGAACTGCATGTCC…
FJSM	PP315334	Lineage 8	Fujian	ATGTTGGGGAAGTGCTTGACCGCATGCTGTTGCTCGCGATTGCTTTTTTTGTGGTGTATCGTGCCGTTCTATCTTGCTGTGCTCGTCAACGCCGGCAACAACAACAGCTCTCATATTCAGTCGATTTATAATTTAACGTTATGTGAGCTAAACGGCACAGATTGGCTGGCCAGAAAATTTGACTGGGCAGTGGAGACTTTTGTCATCTTCCCCGTGTTGACCCACATTGTTTCCTATGGGGCACTCACCACCAGCCATTTCCTTGACACAGTTGGTCTGGCCACTGTGTCTACCGCCGGATATTATCACAGGCGGTATGTCTTGAGTAGCATTTACGCGGTCTGTGCTCTGGCTGCGCTGATCTGCTTTGTCATTAGGCTTGCGAAGAACTGCATGTCT…
FJSM-10		Lineage 8	Fujian	ATGTTGGGGAAGTGCTTGACCGCATGCTGTTGCTCGCGATTGCTTTTTTTGTGGTGTATCGTGCCGTTCTGTCTTGCTGTGCTCGTCAACGCCAACAGCAGCAACAGCTCTCATATCCAGTTGATTTATAATTTAACGTTATGTGAGCTGAATGGCACAGAGTGGCTGGCAGATAAATTTAACTGGGCAGTGGAGACATTTGTCATCTTCCCCGTGTTGACTCATATTGTTTCCTATGGGGCACTCACCACCAGCCATTTCCTTGACACAGTTGGTCTGGCCACTGTGTCTACCGCCGGATATTATCACGGGCGGTGTGTCTTGAGCAGCATTTACGCAGTCTGTGCTCTGGCTGCGCTGATCTGCTTTGTCATTAGGCTTGCGAAGAACTGCATGTCT…
FJSM-11		Lineage 8	Fujian	ATGTTGGGGAAGTGCTTGACCGCATGCTGTTGCTCGCGATTGCTTTTTTCGTGGTGTATCGTGCCGTTCTGTCTTGCTGTGCTCGTCAACGCCAACAGCAGCAGCAGCTCTCATATCCAGTTGATTTATAATTTAACGTTATGTGAGCTGAATGGCACAGATTGGCTGGCAGACAAATTTAATTGGGCAGTGGAGACATTTGTCATCTTCCCCGTGTTGACTCATATTGTTTCCTATGGGGCACTCACCACCAGCCATTTCCTTGACACAGTTGGTCTGGCCACTGTGTCTACCGCCGGATATTATCACGGGCGGTATGTCTTGAGTAGCATTTACGCAGTCTGTGCTCTGGCTGCGCTGATCTGCTTTGTCATTAGGCTTGCGAAGAACTGCATGTCT…
FJSM-13		Lineage 8	Fujian	ATGTTGGGGAAGTGCTTGACCGCATGCTGTTGCTCGCGATTGCTTTTTTTGTGGTGTATCGTGCCATTCTATCTTGCTGTGCTCGTCAACGCCAGCACCAACAACAGCTCTCATATTCAGTCGATTTATAATTTAACGTTATGTGAGCTAAACGGCACAGATTGGCTGGCCAGCAAATTTGACTGGGCAGTGGAGACTTTTGTCATCTTCCCCGTGTTGACCCACATTGTTTCCTATGGGGCACTCACCACCAGCCATTTCCTTGACACAGTTGGTCTGGCCACTGTGTCTACCGCCGGATATTATCACAGGCGGTATGTCTTGAGTAGCATCTACGCGGTCTGTGCTCTGGCTGCGCTGATCTGCTTTGTCATTAGGCTTGCGAAGAACTGTATGTCT…
FJSM-2		Lineage 8	Fujian	ATGTTGGGGAAGTGCTTGACCGCATGCTGTTGCTCGCGATCGCTTTTTTTGTGGTGTATCGTGCCGTTCTGTCTTGCTGTGCTCGTCAACGCCAACAGCAGCAGCAGCTCTCATATCCAGTTGATTTATAATTTAACGTTATGTGAGCTGAATGGCACAGATTGGCTGGCAGACAAATTTAATTGGGCAGTGGAGACATTTGTCATCTTCCCCGTGTTGACTCATATTGTTTCCTATGGGGCACTCACCACCAGCCATTTCCTTGACACAGTTGGTCTGGCCACTGTGTCTACCGCCGGATATTATCACGGGCGGTATGTCTTGAGTAGCATTTACGCAGTCTGTGCTCTGGCTGCGCTGATCTGTTTTGTCATTAGGCTTGCGAAGAACTGCATGTCT…
FJSM-3		Lineage 8	Fujian	ATGTTGGGGAAGTGCTTGACCGCATGCTGTTGCTCGCGATCGCTTTTTTTGTGGTGTATCGTGCCGTTCTGTCTTGCTGTGCTCGTCAACGCCAACAGCAGCAGCAGCTCTCATATCCAGTTGATTTATAATTTAACGTTATGTGAGCTGAATGGCACAGATTGGCTGGCAGACAAATTTAATTGGGCAGTGGAGACATTTGTCATCTTCCCCGTGTTGACTCATATTGTTTCCTATGGGGCACTCACCACCAGCCATTTCCTTGACACAGTTGGTCTGGCCACTGTGTCTACCGCCGGATATTATCACGGGCGGTATGTCTTGAGTAGCATTTACGCAGTCTGTGCTCTGGCTGCGCTGATCTGTTTTGTCATTAGGCTTGCGAAGAACTGCATGTCT…
FJSM-6		Lineage 8	Fujian	ATGTTGGGGAAGTGCTTGACCGCATGCTGTTGCTCGCGATTGCTTTTTTTGTGGTGTATCGTGCCGTTCTATTTTGCTGTGCTCGTCAACGCCAGCAACAACAACAGCTCTCATATTCAGTTGATTTATAATTTGACGTTATGTGAGCTGAATGGCACAGATTGGCTGGCAGAAAATTTTGACTGGGCAGTGGAGACTTTTGTCATCTTCCCCGTGTTGACCCACATTGTTTCCTACGGGGCACTCACCACCAGCCATTTCCTTGACACAGTTGGTCTGGCCACTGTGTCTACCGCCGGATATTATCACGGGCGGTATGTCTTGAGTAGCATTTACGCGGTCTGTACTCTGGCTGCGCTGATCTGTTTTGTCATTAGGCTTGCGAAGAACTGCATGTCT…
FJSM-8		Lineage 8	Fujian	ATGTTGGGGAAGTGCTTGACCGCATGCTGTTGCTCGCGATTGCTTTTTTTGTGGTGTATCGTGCCGTTCTGTCTTGCTGTGCTCGTCAACGCCAACAGCAGCAACAGCTCTCATATCCAGTTGATTTATAGTTTAACGTTATGTGAGCTGAATGGCACAGAGTGGCTGGCAGATAAATTTAACTGGGCAGTGGAGACATTTGTCATCTTCCCCGTGTTGACTCATATTGTTTCCTATGGGGCACTCACCACCAGCCATTTCCTTGACACAGTTGGTCTGGCCACTGTGTCTACCGCCGGATATTATCACGGGCGGTGTGTCTTGAGCAGCATTTACGCAGTCTGTGCTCTGGCTGCGCTGATCTGCTTTGTCATTAGGCTTGCGAAGAACTGCATGTCT…
FJSM-9		Lineage 8	Fujian	ATGTTGGGGAAGTGCTTGACCGCATGCTGTTGCTCGCGATTGCTTTTTTTGTGGTGTATCGTGCCGTTCTGTCTTGCTGTGCTCGTCAACGCCAACAGCAGCAACAGCTCTCATATCCAGTTGATTTATAATTTAACGTTATGTGAGCTGAATGGCACAGAGTGGCTGGCAGATAAATTTAACTGGGCAGTGGAGACATTTGTCATCTTCCCCGTGTTGACTCATATTGTTTCCTATGGGGCACTCACCACCAGCCATTTCCTTGACACAGTTGGTCTGGCCACTGTGTCTACCGCCGGATATTATCACGGGCGGTGTGTCTTGAGCAGCATTTACGCAGTCTGTGCTCTGGCTGCGCTGATCTGCTTTGTCATTAGGCTTGCGAAGAACTGCATGTCT…
GDFS	PP315335	Lineage 3	Guangdong	ATGTTGGGGAAATGCTTGACCGCGGGCTTCTGCTCGCACTATCTTTTTTTGTGGTGTATCGTGCCGTTCTGTTCTATTGCGCTTGTCAACGCCAACGGAAACAGCAGCTCTTACTCGCAGTTGATCTATAACTTGACGCTATGTGAGCTGAATGGCACAGATTGGCTGGCCAGTAAATTTGATTGGGCAGTGGAATGTTTTGTCATCTTTCCCGTGTTGACTCACATTGTCTCCTACGGTGCCCTCACTACCAGCCATTTTCTTGACACAGTCAGCTTGGTCACTGTGTCCGCTGCCGGGCTTTGGCACGGGCGGTATGTTTTGAGTAGCATCTATGCAGTCTGTGCTTTTGCTGCTTTAATTTGCTTTGTCATTAGGCTGATAAAGAACTGCATGTCT…
GDFS-2		Lineage 3	Guangdong	ATGTTGGGGAAATGCTTGACCGCGGGCTTCTGCTCGCACTATCTTTTTTTGTGGTGTATCGTGCCGTTCTGTTCTATTGCGCTTGTCAACGCCAACGGAAACAGCAGCTCTTACTCGCAGTTGATCTATAACTTGACGCTATGTGAGCTGAATGGCACAGATTGGCTGGCCAGTAAATTTGATTGGGCAGTGGAATGTTTTGTCATCTTTCCCGTGTTGACTCACATTGTCTCCTACGGTGCCCTCACTACCAGCCATTTTCTTGACACAGTCAGCTTGGTCACTGTGTCCGCTGCCGGGCTTTGGCACGGGCGGTATGTTTTGAGTAGCATCTATGCAGTCTGTGCTTTTGCTGCTTTAATTTGCTTTGTCATTAGGCTGATAAAGAACTGCATGTCT…
GDFS-4		Lineage 3	Guangdong	ATGTTGGGGAAATGCTTGACCGCGGGCTTCTGCTCGCACTATCTTTTTTTGTGGTGTATCGTGCCGTTCTGTTCTATTGCGCTTGTCAACGCCAACGGAAACAGCAGCTCTTACTCGCAGTTGATCTATAACTTGACGCTATGTGAGCTGAATGGCACAGATTGGCTGGCCAGTAAATTTGATTGGGCAGTGGAATGTTTTGTCATCTTTCCCGTGTTGACTCACATTGTCTCCTACGGTGCCCTCACTACCAGCCATTTTCTTGACACAGTCAGCTTGGTCACTGTGTCCGCTGCCGGGCTTTGGCACGGGCGGTATGTTTTGAGTAGCATCTATGCAGTCTGTGCTTTTGCTGCTTTAATTTGCTTTGTCATTAGGCTGATAAAGAACTGCATGTCT…
GDFS-5		Lineage 3	Guangdong	ATGTTGGGGAAATGCTTGACCGCGGGCTTCTGCTCGCACTATCTTTTTTTGTGGTGTATCGTGCCGTTCTGTTCTATTGCGCTTGTCAACGCCAACGGAAACAGCAGCTCTTACTCGCAGTTGATCTATAACTTGACGCTATGTGAGCTGAATGGCACAGATTGGCTGGCCAGTAAATTTGATTGGGCAGTGGAATGTTTTGTCATCTTTCCCGTGTTGACTCACATTGTCTCCTACGGTGCCCTCACTACCAGCCATTTTCTTGACACAGTCAGCTTGGTCACTGTGTCCGCTGCCGGGCTTTGGCACGGGCGGTATGTTTTGAGTAGCATCTATGCAGTCTGTGCTTTTGCTGCTTTAATTTGCTTTGTCATTAGGCTGATAAAGAACTGCATGTCT…
GDFS-6		Lineage 3	Guangdong	ATGTTGGGGAAATGCTTGACCGCGGGCTTCTGCTCGCACTATCTTTTTTTGTGGTGTATCGTGCCGTTCTGTTCTATTGCGCTTGTCAACGCCAACGGAAACAGCAGCTCTTACTCGCAGTTGATCTATAACTTGACGCTATGTGAGCTGAATGGCACAGATTGGCTGGCCAGTAAATTTGATTGGGCAGTGGAATGTTTTGTCATCTTTCCCGTGTTGACTCACATTGTCTCCTACGGTGCCCTCACTACCAGCCATTTTCTTGACACAGTCAGCTTGGTCACTGTGTCCGCTGCCGGGCTTTGGCACGGGCGGTATGTTTTGAGTAGCATCTATGCAGTCTGTGCTTTTGCTGCTTTAATTTGCTTTGTCATTAGGCTGATAAAGAACTGCATGTCT…
GDFS-7		Lineage 3	Guangdong	ATGTTGGGGAAATGCTTGACCGCGGGCTTCTGCTCGCACTATCTTTTTTTGTGGTGTATCGTGCCGTTCTGTTCTATTGCGCTTGTCAACGCCAACGGAAACAGCAGCTCTTACTCGCAGTTGATCTATAACTTGACGCTATGTGAGCTGAATGGCACAGATTGGCTGGCCAGTAAATTTGATTGGGCAGTGGAATGTTTTGTCATCTTTCCCGTGTTGACTCACATTGTCTCCTACGGTGCCCTCACTACCAGCCATTTTCTTGACACAGTCAGCTTGGTCACTGTGTCCGCTGCCGGGCTTTGGCACGGGCGGTATGTTTTGAGTAGCATCTATGCAGTCTGTGCTTTTGCTGCTTTAATTTGCTTTGTCATTAGGCTGATAAAGAACTGCATGTCT…
GDHY-10		Lineage 3	Guangdong	ATGTTGGGGAAATGCTTGACCGCGGGCTGCTGCTCGCGCTCTCTTTTTTTGTGGTATATCGTGCCGTTCTGTTTTATTGCGCTCGTCAGCGCCAACGGAAACAGCAGCTCTTATTCACAGTTGATTTACAACCTGACGCTATGTGAGCTGAATGGCACAGACTGGCTGGCCAAAAGATTTGATTGGGCTGTAGAATGTTTTGTCATTTTTCCCGTGTTAACTCACATCGTCTCTTACGGCGCCCTCACCACCAGCCATTTTCTTGACGCAGTCAGCCTGGTCACTGTATCCACCGCCGGGTTTTATCACGGACGGTATGTCCTGAGCAGCATTTATGCAGTCTGTGCTTTTGCTGCTTTAGTTTGCTTCATCATCAGGCTGGCGAAGAATTGCATGTCT…
GDHY-11		Lineage 3	Guangdong	ATGTTGGGGAAATGCTTGACCGCGGGCTGCTGCTCGCGCTCTCTTTTTTTGTGGTATATCGTGCCGTTCTGTTTTATTGCGCTCGTCAGCGCCAACACAAACAGCAGCTCTTATTCACAGTTGATTTACAACCTGACGCTATGTGAGCTGAATGGCACAGACTGGCTGGCCAGAAGATTTGATTGGGCTGTAGAATGTTTTGTCATTTTTCCCGTGTTAACTCACATCGTCTCTTACGGCGCCCTCACCACCAGCCATTTTCTTGACGCAGTTAGCCTGGTCACTGTATCCACCGCCGGGTTTTATCACGGACGGTATGTCCTGAGCAGCATTTATGCAGTTTGTGCTTTTGCTGCTTTRTTTTGCTTCATCATCAGGCTGACGAAGAATTGCATGTCT…
GDHY-12		Lineage 3	Guangdong	ATGTTGGGGAAATGCTTGACCGCGGGCTGCTACTCGCACTCTCTTTTTTTGTGGTATATCGTGCCGTTCTGTTTTATTGCGCTCGCCAGCGCCAACGGAAACAGCAGCTCTTACTCACAGTTGATTTACAACCTGACGCTATGTGAGCTGAATGGCACAGATTGGCTGGCCGCAAAATTTGATTGGGCTGTAGAATGTTTTGTCATTTTTCCCGTGTTGACTCACATCGTCTCTTACGGCGCCCTCACCACCAGCCATTTTCTTGACGCAGTCAGCCTGGTCACTGTATCCACCGCCGGKTTTTTTCACGGACGGTATGTCTTGAGTAGCATTTATGCAGTCTGTGCTTTTGCTGCTTTAGTTTGCTTCATCATCAGGCTGGCGAAGAATTGCATGTCT…
GDHY-13		Lineage 3	Guangdong	ATGTTGGGGAAATGCTTGACCGCGGGCTGCTGCTCGCGCTCTCTTTTTTTGTGGTATATCGTGCCGTTCTGTTTTATTGCGCTCGTCAGCGCCAACGGAAACAGCAGCTCTTATTCACAGTTGATTTACAACCTGACGCTATGTGAGCTGAATGGCACAGACTGGCTGGCCAAAAGATTTGATTGGGCTGTAGAATGTTTTGTCATTTTTCCCGTGTTAACTCACATCGTCTCTTACGGCGCCCTCACCACCAGCCATTTTCTTGACGCAGTCAGCCTGGTCACTGTATCCACCGCCGGGTTTTATCACGGACGGTATGTCCTGAGCAGCATTTATGCAGTCTGTGCTTTTGCTGCTTTAGTTTGCTTCATCATCAGGCTGGCGAAGAATTGCATGTCT…
GDHY-14		Lineage 3	Guangdong	ATGTTGGGGAAATGCTTGACCGCGGGCTGCTGCTCGCGCTCTCTTTTTTTGTGGTATATCGTGCCGTTCTGTTTTATTGCGCTCGTCAGCGCCAACACAAACAGCAGCTCTTATTCACAGTTGATTTACAACCTGACGCTATGTGAGCTGAATGGCACAGACTGGCTGGCCAGAAGATTTGATTGGGCTGTAGAATGTTTTGTCATTTTTCCCGTGTTAACTCACATCGTCTCTTACGGCGCCCTCACCACCAGCCATTTTCTTGACGCAGTTAGCCTGGTCACTGTATCCACCGCCGGGTTTTATCACGGACGGTATGTCCTGAGCAGCATTTATGCAGTTTGTGCTTTTGCTGCTTTRTTTTGCTTCATCATCAGGCTGACGAAGAATTGCATGTCT…
GDHY-15-1		Lineage 3	Guangdong	ATGTTGGGGAAATGCTTGACCGTGGGCTGTTACTCACAATTGCTTTTTTTGTGGGGTATCGTGCCGTTCTGTTTTATTGCGCTCGTCAGCGCCAGCAACAACAGCAGCTCCCATCTACAGTTGATTTATAATCTGACAATATGTGAGCTGAATGGCACAAATTGGCTGGACAAAAAATTTGACTGGGCAGTGGAAACATTCGTTATCTTTCCTGTGTTGACTCATATTGTCTCTTACGGTGCACTTACCACTAGCCATTTTCTTGACACGGTCGGCCTGATTACTGTGTCCACCGCCGGTTATTATCATGGGCGGAATGTATTGAGTACCATCTACGCTGTCTGTGCCCTAGCCGCGTTTGCTTGCTTCGCCATTAGGTTGGGGAAAAATTGCATGTCC…
GDHY-15-2		Lineage 3	Guangdong	ATGTTGGGGAAATGCTTGACCGCGGGCTGCTGCTCGCGCTCTCTTTTTTTGTGGTATATCGTGCCGTTCTGTTTTATTGCGCTCGTCAGCGCCAACACAAACAGCAGCTCTTATTCACAGTTGATTTACAACCTGACGCTATGTGAGCTGAATGGCACAGACTGGCTGGCCAGAAGATTTGATTGGGCTGTAGAATGTTTTGTCATTTTTCCCGTGTTAACTCACATCGTCTCTTACGGCGCCCTCACCACCAGCCATTTTCTTGACGCAGTTAGCCTGGTCACTGTATCCACCGCCGGGTTTTATCACGGACGGTATGTCCTGAGCAGCATTTATGCAGTTTGTGCTTTTGCTGCTTTRTTTTGCTTCATCATCAGGCTGACGAAGAATTGCATGTCT…
GDHY-2	PP315336	Lineage 3	Guangdong	ATGTTGGGGAAATGCTTGACCGCGGGCTGCTGCTCGCGCTCTCTTTTTTTGTGGTATATCGTGCCGTTCTGTTTTATTGCGCTCGTCAGCGCCAACGGAAACAGCAGCTCTTATTCACAGTTGATTTACAACCTGACGCTATGTGAGCTGAATGGCACAGACTGGCTGGCCAAAAGATTTGATTGGGCTGTAGAATGTTTTGTCATTTTTCCCGTGTTAACTCACATCGTCTCTTACGGCGCCCTCACCACCAGCCATTTTCTTGACGCAGTCAGCCTGGTCACTGTATCCACCGCCGGGTTTTATCACGGACGGTATGTCCTGAGCAGCATTTATGCAGTCTGTGCTTTTGCTGCTTTAGTTTGCTTCATCATCAGGCTGGCGAAGAATTGCATGTCT…
GDHY-4		Lineage 1.8	Guangdong	ATGTTGGGGAAATGCTTGACCGCGGGTTATTGCTCGCAATTGCCTTTTTTGTGGTGTATCGTGCCATTCTGTTTTGCTGCACTCGTCAACGCCAGCAGCAACAGCAGCTCCCATTTACAGTTGATTTATAACCTGACGATATGTGAGCTGAATGGCACAGATTGGCTGAATGAAAGATTTGACTGGGCAGTGGAGACTTTCGTTATTTTTCCTGCGTTGACTCATATTGTCTCTTATGGCGCCCTTACCACTAGCCATTTTCTTGACACGGTCGGCTTGGCCGCTGTGTCTACCGCCGGTTATTATCACGGGCGGTATGTATTGAGTAGCATCTATGCTGTTCGTGCCCTGGCTGCACTGATCTGCTTCACCATTAGGCTGGCAAAAAATTGCATGTCC…
GDHY-5		Lineage 3	Guangdong	ATGTTGGGGAAATGCTTGACCGCGGGCTGCTACTCGCACTCTCTTTTTTTGTGGTATATCGTGCCGTTCTGTTTTATTGCGCTCGCCAGCGCCAACGGAAACAGCAGCTCTTACTCACAGTTGATTTACAACCTGACGCTATGTGAGCTGAATGGCACAGATTGGCTGGCCGCAAAATTTGATTGGGCTGTAGAATGTTTTGTCATTTTTCCCGTGTTGACTCACATCGTCTCTTACGGCGCCCTCACCACCAGCCATTTTCTTGACGCAGTCAGCCTGGTCACTGTATCCACCGCCGGKTTTTTTCACGGACGGTATGTCTTGAGTAGCATTTATGCAGTCTGTGCTTTTGCTGCTTTAGTTTGCTTCATCATCAGGCTGGCGAAGAATTGCATGTCT…
GDHY-6		Lineage 3	Guangdong	ATGTTGGGGAAATGCTTGACCGCGGGCTGCTGCTCGCGCTCTCTTTTTTTGTGGTATATCGTGCCGTTCTGTTTTATTGCGCTCGTCAGCGCCAACACAAACAGCAGCTCTTATTCACAGTTGATTTACAACCTGACGCTATGTGAGCTGAATGGCACAGACTGGCTGGCCAGAAGATTTGATTGGGCTGTAGAATGTTTTGTCATTTTTCCCGTGTTAACTCACATCGTCTCTTACGGCGCCCTCACCACCAGCCATTTTCTTGACGCAGTTAGCCTGGTCACTGTATCCACCGCCGGGTTTTATCACGGACGGTATGTCCTGAGCAGCATTTATGCAGTTTGTGCTTTTGCTGCTTTRTTTTGCTTCATCATCAGGCTGACGAAGAATTGCATGTCT…
GDHY-8		Lineage 3	Guangdong	ATGTTGGGGAAATGCTTGACCGCGGGTTATTGCTCGCAATTGCCTTTTTTGTGGTGTATCGTGCCATTCTGTTTTGCTGCACTCGTCAACGCCAGCAGCAACAGCAGCTCCCATTTACAGTTGATTTATAACCTGACGATATGTGAGCTGAATGGCACAGATTGGCTGAATGAAAGATTTGACTGGGCAGTGGAGACTTTCGTTATTTTTCCTGCGTTGACTCATATTGTCTCTTATGGCGCCCTTACCACTAGCCATTTTCTTGACACGGTCGGCTTGGCCGCTGTGTCTACCGCCGGTTATTATCACGGGCGGTATGTATTGAGTAGCATCTATGCTGTTCGTGCCCTGGCTGCACTGATCTGCTTCACCATTAGGCTGGCAAAAAATTGCATGTCC…
GDHY-9		Lineage 3	Guangdong	ATGTTGGGGAAATGCTTGACCGCGGGCTGCTACTCGCACTCTCTTTTTTTGTGGTATATCGTGCCGTTCTGTTTTATTGCGCTCGCCAGCGCCAACGGAAACAGCAGCTCTTACTCACAGTTGATTTACAACCTGACGCTATGTGAGCTGAATGGCACAGATTGGCTGGCCGCAAAATTTGATTGGGCTGTAGAATGTTTTGTCATTTTTCCCGTGTTGACTCACATCGTCTCTTACGGCGCCCTCACCACCAGCCATTTTCTTGACGCAGTCAGCCTGGTCACTGTATCCACCGCCGGKTTTTTTCACGGACGGTATGTCTTGAGTAGCATTTATGCAGTCTGTGCTTTTGCTGCTTTAGTTTGCTTCATCATCAGGCTGGCGAAGAATTGCATGTCT…
GDHZ	PP315343	Lineage 1.8	Guangdong	ATGTTGGGGAAATGCTTGATCGTGGGTTACTACTCACAATTGCCTTTTTTGTGGTGTATCGTGCCATTCTGTTTTGTTGTGCTCGTCAACGCCA---ACAACAGCAGCTCCCATTTACAGTTGATTTATAACCTGACGATATGTGAGCTGAATGGCACAGATTGGCTGGATAAAAAATTTGATTGGGCGGTGGAGACTTTCGTCATCTTTCCTGTGTTGACTCATATTGTCTCTTACGGCGCCCTTACCACTAGCCATTTTCTTGACACGGTTGGCCTGACCGCTGTGTCTACCGCCGGTTACTATCACGGGCGGTATGTGTTGAGTAGCATTTATGCTGTCTGTGCTCTGGCTGCGTTTGCTTGCTTCGCCTTTAGGTTGGCAAAAAATTGCATGTCC…
GDHZ-10		Lineage 1.8	Guangdong	ATGTTGGGGAAATGCTTGATCGTGGGTTACTACTCACAATTGCCTTTTTTGTGGTGTATCGTGCCATTCTGTTTTGTTGTGCTCGTCAACGCCA---ACAACAGCAGCTCCCATTTACAGTTGATTTATAACCTGACGATATGTGAGCTGAATGGCACAGATTGGCTGGATAAAAAATTTGATTGGGCGGTGGAGACTTTCGTCATCTTTCCTGTGTTGACTCATATTGTCTCTTACGGCGCCCTTACCACTAGCCATTTTCTTGACACGGTTGGCCTGACCGCTGTGTCTACCGCCGGTTACTATCACGGGCGGTATGTGTTGAGTAGCATTTATGCTGTCTGTGCTCTGGCTGCGTTTGCTTGCTTCGCCTTTAGGTTGGCAAAAAATTGCATGTCC…
GDHZ-11		Lineage 1.8	Guangdong	ATGTTGGGGAAATGCTTGATCGTGGGTTACTACTCACAATTGCCTTTTTTGTGGTGTATCGTGCCATTCTGTTTTGTTGTGCTCGTCAACGCCA---ACAACAGCAGCTCCCATTTACAGTTGATTTATAACCTGACGATATGTGAGCTGAATGGCACAGATTGGCTGGATAAAAAATTTGATTGGGCGGTGGAGACTTTCGTCATCTTTCCTGTGTTGACTCATATTGTCTCTTACGGCGCCCTTACCACTAGCCATTTTCTTGACACGGTTGGCCTGACCGCTGTGTCTACCGCCGGTTACTATCACGGGCGGTATGTGTTGAGTAGCATTTATGCTGTCTGTGCTCTGGCTGCGTTTGCTTGCTTCGCCTTTAGGTTGGCAAAAAATTGCATGTCC…
GDHZ-12		Lineage 1.8	Guangdong	ATGTTGGGGAAATGCTTGATCGTGGGTTACTACTCACAATTGCCTTTTTTGTGGTGTATCGTGCCATTCTGTTTTGTTGTGCTCGTCAACGCCA---ACAACAGCAGCTCCCATTTGCAGTTGATTTATAACCTGACGATATGTGAGCTGAATGGCACAGATTGGCTGGAAAAAAAATTTGATTGGGCGGTGGAGACTTTCGTCATCTTTCCTGTGTTGACTCATATTGTCTCTTACGGCGCCCTTACCACTAGCCATTTTCTTGACACGGTTGGCCTGACCGCTGTGTCTACCGCCGGTTACTATCACGGGCGGTATGTGTTGAGTAGCATTTATGCTGTCTGCGCTCTGGCTGCGTTTGCTTGCTTCGCCTTTAGGTTGGCAAAAAATTGCATGTCC…
GDHZ-13		Lineage 1.8	Guangdong	ATGTTGGGGAAATGCTTGATCGTGGGTTACTACTCACAATTGCCTTTTTTGTGGTGTATCGTGCCATTCTGTTTTGTTGTGCTCGTCAACGCCA---ACAACAGCAGCTCCCATTTGCAGTTGATTTATAACCTGACGATATGTGAGCTGAATGGCACAGATTGGCTGGAAAAAAAATTTGATTGGGCGGTGGAGACTTTCGTCATCTTTCCTGTGTTGACTCATATTGTCTCTTACGGCGCCCTTACCACTAGCCATTTTCTTGACACGGTTGGCCTGACCGCTGTGTCTACCGCCGGTTACTATCACGGGCGGTATGTGTTGAGTAGCATTTATGCTGTCTGCGCTCTGGCTGCGTTTGCTTGCTTCGCCTTTAGGTTGGCAAAAAATTGCATGTCC…
GDHZ-14		Lineage 1.8	Guangdong	ATGTTGGGGAAATGCTTGATCGTGGGTTACTACTCACAATTGCCTTTTTTGTGGTGTATCGTGCCATTCTGTTTTGTTGTGCTCGTCAACGCCA---ACAACAGCAGCTCCCATTTGCAGTTGATTTATAACCTGACGATATGTGAGCTGAATGGCACAGATTGGCTGGAAAAAAAATTTGATTGGGCGGTGGAGACTTTCGTCATCTTTCCTGTGTTGACTCATATTGTCTCTTACGGCGCCCTTACCACTAGCCATTTTCTTGACACGGTTGGCCTGACCGCTGTGTCTACCGCCGGTTACTATCACGGGCGGTATGTGTTGAGTAGCATTTATGCTGTCTGCGCTCTGGCTGCGTTTGCTTGCTTCGCCTTTAGGTTGGCAAAAAATTGCATGTCC…
GDHZ-15		Lineage 1.8	Guangdong	ATGTTGGAGAAATGCTTGACCGCGGGTTATTGCTCGCAATTGCCTTTTTTGTGGTGTATCGTGCCGTTCTGTTTTGCTGCGCTCGTCAACGCCAACAGCAACAGCAGCTCCCATTTACAGTTGATTTATAACTTAACGCTATGTGAGCTGAATGGCACGGATTGGCTGGGAGATCATTTTAACTGGGCGGTGGAGACTTTTGTTATCTTCCCCGTGCTGACTCACATTGTTTCCTATGGGGCCCTTACCACCAGCCATCTCCTTGACACAGTTGGTCTGGCCGTTGTATCCACCGCCGGATACTATCACCAGCGGTATGTCCTGAGTAGCATTTACGCAGTCTGTGCTCTGGCTGCGCTGACTTGCTTTGCCATCAGACTTGCAAAGAACTGCATGTCC…
GDHZ-2		Lineage 1.8	Guangdong	ATGTTGGGGAAATGCTTGATCGCGGGTTACTACTCGCAATTGCCTTTTTTGTGGTGTATCGTGCCATTCTGTTTTGTTGTGCTCGTCAACGCCA---ACAACAGCAGCTCCCATTTACAGTTGATTTATAACCTGACGATATGTGAGCTGAATGGCACAGAATGGCTGGGAGGTAACTTTAATTGGGCAGTGGAGACTTTCGTCATCTTTCCTGTGTTGACTCATATTGTCTCTTACGGTGCCCTTACCACTAGTCATTTTCTTGACACGGTTGGCCTGACCGCTGTGTCCGCCGCCGGTTACCATCACGGGCGGTGTGTATTGAGTAGCATTTATGCTGTCTGTGCTCTGGCTGCGTTTGCTTGCTTCGCTTTTAGGTTGGCAAAAAATTGCATGTCC…
GDHZ-3		Lineage 1.8	Guangdong	ATGTTGGGGAAATGCTTGATCGTGGGTTACTACTCACAATTGCCTTTTTTGTGGTGTATCGTGCCATTCTGTTTTGTTGTGCTCGTCAACGCCA---ACAACAGCAGCTCCCATTTACAGTTGATTTATAACCTGACGATATGTGAGCTGAATGGCACAGATTGGCTGGATAAAAAATTTGATTGGGCGGTGGAGACTTTCGTCATCTTTCCTGTGTTGACTCATATTGTCTCTTACGGCGCCCTTACCACTAGCCATTTTCTTGACACGGTTGGCCTGACCGCTGTGTCTACCGCCGGTTACTATCACGGGCGGTATGTGTTGAGTAGCATTTATGCTGTCTGTGCTCTGGCTGCGTTTGCTTGCTTCGCCTTTAGGTTGGCAAAAAATTGCATGTCC…
GDHZ-4		Lineage 1.8	Guangdong	ATGTTGGGGAAATGCTTGATCGCGGGTTACTACTCGCAATTGCCTTTTTTGTGGTGTATCGTGCCATTCTGTTTTGTTGTGCTCGTCAACGCCA---ACAACAGCAGCTCCCATTTACAGTTGATTTATAACCTGACGATATGTGAGCTGAATGGCACAGATTGGCTGGGAGATAAATTTAATTGGGCAGTGGAGACTTTCGTCATCTTTCCTGTGTTGACTCATATTGTCTCTTACGGTGCCCTTACCACTAGTCATTTTCTTGACACGGTTGGCCTGACCGCTGTGTCCACCGCCGGTTACCGTCACGGGCGGTATGTATTGAGTAGCATTTATGCTGTCTGTGCTCTGGCTGCGTTTGCTTGCTTCGCTTTTAGGTTGGCAAAAAATTGCATGTCC…
GDHZ-5		Lineage 1.8	Guangdong	ATGTTGGGGAAATGCTTGATCGTGGGTTACTACTCACAATTGCCTTTTTTGTGGTGTATCGTGCCATTCTGTTTTGTTGTGCTCGTCAACGCCA---ACAACAGCAGCTCCCATTTACAGTTGATTTATAACCTGACGATATGTGAGCTGAATGGCACAGATTGGCTGGATAAAAAATTTGATTGGGCGGTGGAGACTTTCGTCATCTTTCCTGTGTTGACTCATATTGTCTCTTACGGCGCCCTTACCACTAGCCATTTTCTTGACACGGTTGGCCTGACCGCTGTGTCTACCGCCGGTTACTATCACGGGCGGTATGTGTTGAGTAGCATTTATGCTGTCTGTGCTCTGGCTGCGTTTGCTTGCTTCGCCTTTAGGTTGGCAAAAAATTGCATGTCC…
GDHZ-6		Lineage 1.8	Guangdong	ATGTTGGGGAAATGCTTGATCGTGGGTTACTACTCACAATTGCCTTTTTTGTGGTGTATCGTGCCATTCTGTTTTGTTGTGCTCGTCAACGCCA---ACAACAGCAGCTCCCATTTGCAGTTGATTTATAACCTGACGATATGTGAGCTGAATGGCACAGATTGGCTGGAAAAAAAATTTGATTGGGCGGTGGAGACTTTCGTCATCTTTCCTGTGTTGACTCATATTGTCTCTTACGGCGCCCTTACCACTAGCCATTTTCTTGACACGGTTGGCCTGACCGCTGTGTCTACCGCCGGTTACTATCACGGGCGGTATGTGTTGAGTAGCATTTATGCTGTCTGCGCTCTGGCTGCGTTTGCTTGCTTCGCCTTTAGGTTGGCAAAAAATTGCATGTCC…
GDHZ-7		Lineage 1.8	Guangdong	ATGTTGGGGAAATGCTTGATCGTGGGTTACTACTCACAATTGCCTTTTTTGTGGTGTATCGTGCCATTCTGTTTTGTTGTGCTCGTCAACGCCA---ACAACAGCAGCTCCCATTTGCAGTTGATTTATAACCTGACGATATGTGAGCTGAATGGCACAGATTGGCTGGAAAAAAAATTTGATTGGGCGGTGGAGACTTTCGTCATCTTTCCTGTGTTGACTCATATTGTCTCTTACGGCGCCCTTACCACTAGCCATTTTCTTGACACGGTTGGCCTGACCGCTGTGTCTACCGCCGGTTACTATCACGGGCGGTATGTGTTGAGTAGCATTTATGCTGTCTGCGCTCTGGCTGCGTTTGCTTGCTTCGCCTTTAGGTTGGCAAAAAATTGCATGTCC…
GDHZ-8		Lineage 1.8	Guangdong	ATGTTGGGGAAATGCTTGATCGTGGGTTACTACTCACAATTGCCTTTTTTGTGGTGTATCGTGCCATTCTGTTTTGTTGTGCTCGTCAACGCCA---ACAACAGCAGCTCCCATTTGCAGTTGATTTATAACCTGACGATATGTGAGCTGAATGGCACAGATTGGCTGGAAAAAAAATTTGATTGGGCGGTGGAGACTTTCGTCATCTTTCCTGTGTTGACTCATATTGTCTCTTACGGCGCCCTTACCACTAGCCATTTTCTTGACACGGTTGGCCTGACCGCTGTGTCTACCGCCGGTTACTATCACGGGCGGTATGTGTTGAGTAGCATTTATGCTGTCTGCGCTCTGGCTGCGTTTGCTTGCTTCGCCTTTAGGTTGGCAAAAAATTGCATGTCC…
GDHZ-9		Lineage 1.8	Guangdong	ATGTTGGGGAAATGCTTGATCGCGGGTTACTACTCGCAATTGCCTTTTTTGTGGTGTATCGTGCCATTCTGTTTTGTTGTGCTCGTCAACGCCA---ACAACAGCAGCTCCCATTTACAGTTGATTTATAACCTGACGATATGTGAGCTGAATGGCACAGATTGGCTGGGAGATAAATTTAATTGGGCAGTGGAGACTTTCGTCATCTTTCCTGTGTTGACTCATATTGTCTCTTACGGTGCCCTTACCACTAGTCATTTTCTTGACACGGTTGGCCTGACCGCTGTGTCCACCGCCGGTTACCGTCACGGGCGGTATGTATTGAGTAGCATTTATGCTGTCTGTGCTCTGGCTGCGTTTGCTTGCTTCGCTTTTAGGTTGGCAAAAAATTGCATGTCC…
GDMM-1		Lineage 3	Guangdong	ATGTTGGGGAAATGCTTGACCGCGGGCTGCTACTCGCGATTTCTTTTTTTGTGGTGTATCGTGCCGTTCTGTTCTATTGCGCTCGTCAGCGCCAGCGGAAACAGCAGCTCTTATTCGCAGTTGATCTACAACTTAACGCTATGTGAGCTGAATGGCACAGATTGGCTGAATACTAACTTTGATTGGGCAGTGGAATGTTTTGTCATTTTTCCCGTGTTTACTCACATTGTTTCCTATGGCGCCCTCACTACCAGCCATTTTCTTGATACAGTCAGCCTGGCCATTGTATCCACCGCCGGGTATTATCACGGGCGGTATATTTTGAGTAGTATTTACGCAGTCTGTGCCTTTGCTGCGTTAATCTGCTTCGCCATTAGGTTGGCGAAGAATTGCATGTCT…
GDMM-2		Lineage 3	Guangdong	ATGTTGGGGAAATGCTTGACCGCGGGCTGCTACTCGCGATTTCTTTTTTTGTGGTGTATCGTGCCGTTCTGTTCTATTGCGCTCGTCAGCGCCAGCGGAAACAGCAGCTCTTATTCGCAGTTGATCTACAACTTAACGCTATGTGAGCTGAATGGCACAGATTGGCTGAATACTAACTTTGATTGGGCAGTGGAATGTTTTGTCATTTTTCCCGTGTTTACTCACATTGTTTCCTATGGCGCCCTCACTACCAGCCATTTTCTTGATACAGTCAGCCTGGCCATTGTATCCACCGCCGGGTATTATCACGGGCGGTATATTTTGAGTAGTATTTACGCAGTCTGTGCCTTTGCTGCGTTAATCTGCTTCGCCATTAGGTTGGCGAAGAATTGCATGTCT…
GDSG-8		Lineage 3	Guangdong	ATGTTGGGGAAGTGCTTGACCGCGTGCTGTTGCTCGCGATTGCTTTTTTTGTGGTGTATCGTGCCGTTCTATCTTGCTGTGCTCGTCAACGCCAGCAAAAACAACAGCTCTCATATTCAGTCGATTTACCACTTAACGTTATGTGAGCTGAATGGCACAGATTGGCTGGCACAAAAATTTGACTGGGCAGTGGAGACTTTTGTCATCTTCCCCGTGTTGACTCACATTGTTTCCTATGGGGCACTCACCACCAGCCATTTCCTTGACACAGTTGGTTTGGCCACTGTGTCTACCGCCGGATATTATCACGGGCGGTATGTCTTGAGTAGCATTTACGCAATCTGTGCTCTGGCTGCGCTGATTTGCTTTGTCATTAGGCTTGCGAAGAACTGCATGTCC…
GDSG-9		Lineage 3	Guangdong	ATGTTGGGGAAGTGCTTGACCGCGTGCTGTTGCTCGCGATTGCTTTTTTTGTGGTGTATCGTGCCGTTCTATCTTGCTGTGCTCGTCAACGCCAGCAAAAACAACAGCTCTCATATTCAGTCGATTTACCACTTAACGTTATGTGAGCTGAATGGCACAGATTGGCTGGCACAAAAATTTGACTGGGCAGTGGAGACTTTTGTCATCTTCCCCGTGTTGACTCACATTGTTTCCTATGGGGCACTCACCACCAGCCATTTCCTTGACACAGTTGGTTTGGCCACTGTGTCTACCGCCGGATATTATCACGGGCGGTATGTCTTGAGTAGCATTTACGCAATCTGTGCTCTGGCTGCGCTGATTTGCTTTGTCATTAGGCTTGCGAAGAACTGCATGTCC…
GSTS	PP315341	Lineage 1.8	Shaanxi	ATGTTGGGGAAATGCTTGACCGCGGGTTATTGCTCGCAATTGCCTTTTTTGTGGTGTATCGTGCCGTTCTGTTTTGCTGCGCTCGTCAACGCCAGCGGCAACAGCAGCTCCCATTTACAGTCGATTTACAACTTGACGTTATGTGAGCTGAATGGCACAGATTGGCTGGGAGCACGTTTTAACTGGGCGGTGGAGACTTTTGTTATTTTCCCCGTGCTGACTCACATTGTTTCCTATGGGGCGCTCACCACCAGCCATTTCCTTGACACAGTTGGTCTGGCCGTTGTATCCACCGCCGGATACTGTCACAGGCGGTATGTCCTGAGTAGCATTTACGCAGTCTGTGCTCTGGCTGCGCTGGTTTGCTTTGTCATTAGACTTGCGAAGAACTGCATGTCC…
GSTS-3		Lineage 1.8	Shaanxi	ATGTCGGGGAAATGCTTGACCGCGGGTTACTGCTCGCAATTGGCTTTTTTGTGGTGTATCGTGCCATTCTGTTTTGCTGCACTCGTCAACGCCA---GCAACAGCAGCTCCCATTTACAGTCGATTTATGACCTGACGATATGTGAGCTGAACGGCACGGATTGGCTTAACGACAGATTTGATTGGGCAGTGGAGACTTTCGTTATCTTTCCCGTGTTGACTCATATTGTCTCTTACGGTGCCCTCACCACCAGCCATTTCCTTGACACGGTCGGTCTGATCACTGTGTCCACCGCCGGTTATTATCATGGGCGGTATGTGTTGAGTAGCGTCTACGCTGTCTGTGCCCTGGCCGCGTTGGTTTGCTTCGCCATTAGGCTGGCGAAAAACTGCATGTCC…
GSTS-8		Lineage 1.8	Shaanxi	ATGTCGGGGAAATGCTTGATCGCGGGTTACTGCTCGCAATTGCTTTTTTTGTGGTGTATCGTGCCATTCTGTTTTGCTGCACTCGTCAACGCCA---GCAACAGCAGCTCCCATTTACAGTCGATTTATAACCTGACGATATGTGAGCTGAATGGCACGGATTGGCTTAAAAACAGATTTGATTGGGCAGTGGAGACTTTCGTTATCTTTCCCGTGTTGACTCATATTGTCTCTTACGGTGCCCTCACCACCAGCCATTTCCTTGACACGGTCGGTCTGATCACTGTGTCCACCGCCGGTTATTATCATGGGCGGTATGTATTGAGTAGCGTCTACGCTGTCTGTGCCCTGGCCGCGTTGGTTTGCTTCGCCATTAGGCTGGCGAAAAACTGCATGTCC…
GSTS-9		Lineage 1.8	Shaanxi	ATGTCGGGGAAATGCTTGACCGCGGGTTACTGCTCGCAATTGGCTTTTTTGTGGTGTATCGTGCCATTCTGTTTTGCTGCACTCGTCAACGCCA---GCAACAGCAGCTCCCATTTACAGTCGATTTATGACCTGACGATATGTGAGCTGAACGGCACGGATTGGCTTAACGACAGATTTGATTGGGCAGTGGAGACTTTCGTTATCTTTCCCGTGTTGACTCATATTGTCTCTTACGGTGCCCTCACCACCAGCCATTTCCTTGACACGGTCGGTCTGATCACTGTGTCCACCGCCGGTTATTATCATGGGCGGTATGTGTTGAGTAGCGTCTACGCTGTCTGTGCCCTGGCCGCGTTGGTTTGCTTCGCCATTAGGCTGGCGAAAAACTGCATGTCC…
GXLB-1		Lineage 3	Guangxi	ATGTCGGGGAAATGCTTGATCGCGGGTTACTGCTCGCAATTGCTTTTTTTGTGGTGTATCGTGCCATTCTGTTTTGCTGCACTCGTCAACGCCA---GCAACAGCAGCTCCCATTTACAGTCGATTTATAACCTGACGATATGTGAGCTGAATGGCACGGATTGGCTTAAAAACAGATTTGATTGGGCAGTGGAGACTTTCGTTATCTTTCCCGTGTTGACTCATATTGTCTCTTACGGTGCCCTCACCACCAGCCATTTCCTTGACACGGTCGGTCTGATCACTGTGTCCACCGCCGGTTATTATCATGGGCGGTATGTATTGAGTAGCGTCTACGCTGTCTGTGCCCTGGCCGCGTTGGTTTGCTTCGCCATTAGGCTGGCGAAAAACTGCATGTCC…
GXLB-2		Lineage 3	Guangxi	ATGTTGGGGAAATGCTTGACCGCGGGCTGTTGCTCGCAATCTCTTTTTTTGTGGTGTATCGTGCCGTTCTGTTCTATTGCGCTCGTCAGCGCCAGCGGAAACAGCAGCTCTTATTCGCAATTGATTTACAACCTGACGCTATGTGAGCTGAATGGCACAGATTGGCTGGCCCATAAATTTGATTGGGCAGTGGAGTGTTTTGTCATCTTTCCCGTGTTGACTCACATTGTCTCCTACGGCGCCCTCACCACCAGCCATTTTCTTGACACTGTCAGCCTGGTCACTGTATCCACCGCTGGGTTTTATCACGGGCGGTATGTTTTGAGTAGCATCTATGCAGTCTGTGCTTTTGCTGCTTTAGTGTGCTTCGTCATCAGGCTGGTGAAGAATTGCATGTCT…
GXLB-3		Lineage 3	Guangxi	ATGTTGGGGAAATGCTTGACCGCGGGCTGTTGCTCGCAATCTCTTTTTTTGTGGTGTATCGTGCCGTTCTGTTCTATTGCGCTCGTCAGCGCCAACGGAAACAGCAGCTCTTATTCGCAATTGATTTACAACCTGACGCTATGTGAGCTGAATGGCACAGATTGGCTGGCCCATAAATTTGATTGGGCAGTGGAGTGTTTTGTCATCTTTCCCGTGTTGACTCACATTGTCTCCTACGGCGCCCTCACCACCAGCCATTTTCTTGACACTGTCAGCCTGGTCACTGTGTCCACCGCTGGGTTTTATCACGGGCGGTATGTTTTGAGTAGCATCTATGCAGTCTGTGCTTTTGCTGCTTTAGTGTGCTTCGTCATCAGGCTGGTGAAGAATTGCATGTCT…
GXLB-4		Lineage 3	Guangxi	ATGTTGGGGAAATGCTTGACCGCGGGCTGTTGCTCGCAATCTCTTTTTTTGTGGTGTATCGTGCCGTTCTGTTCTATTGCGCTCGTCAGCGCCAACGGAAACAGCAGCTCTTATTCGCAATTGATTTACAACCTGACGCTATGTGAGCTGAATGGCACAGATTGGCTGGCCCATAAATTTGATTGGGCAGTGGAGTGTTTTGTCATCTTTCCCGTGTTGACTCACATTGTCTCCTACGGCGCCCTCACCACCAGCCATTTTCTTGACACTGTCAGCCTGGTCACTGTATCCACCGCTGGGTTTTATCACGGGCGGTATGTTTTGAGTAGCATCTATGCAGTCTGTGCTTTTGCTGCTTTAGTGTGCTTCGTCATCAGGCTGGTGAAGAATTGCATGTCT…
GXLB-5		Lineage 3	Guangxi	ATGTTGGGGAAATGCTTGACCGCGGGCTGTTGCTCGCAATCTCTTTTTTTGTGGTGTATCGTGCCGTTCTGTTCTATTGCGCTCGTCAGCGCCAGCGGAAACAGCAGCTCTTATTCGCAATTGATTTACAACCTGACGCTATGTGAGCTGAATGGCACAGATTGGCTGGCCCATAAATTTGATTGGGCAGTGGAGTGTTTTGTCATCTTTCCCGTGTTGACTCACATTGTCTCCTACGGCGCCCTCACCACCAGCCATTTTCTTGACACTGTCAGCCTGGTCACTGTATCCACCGCTGGGTTTTATCACGGGCGGTATGTTTTGAGTAGCATCTATGCAGTCTGTGCTTTTGCTGCTTTAGTGTGCTTCGTCATCAGGCTGGTGAAGAATTGCATGTCT…
GXLB-6		Lineage 3	Guangxi	ATGTTGGGGAAATGCTTGACCGCGGGCTGTTGCTCGCAATCTCTTTTTTTGTGGTGTATCGTGCCGTTCTGTTCTATTGCGCTCGTCAGCGCCAACGGAAACAGCAGCTCTTATTCGCAATTGATTTACAACCTGACGCTATGTGAGCTGAATGGCACAGATTGGCTGGCCCATAAATTTGATTGGGCAGTGGAGTGTTTTGTCATCTTTCCCGTGTTGACTCACATTGTCTCCTACGGCGCCCTCACCACCAGCCATTTTCTTGACACTGTCAGCCTGGTCACTGTGTCCACCGCTGGGTTTTATCACGGGCGGTATGTTTTGAGTAGCATCTATGCAGTCTGTGCTTTTGCTGCTTTAGTGTGCTTCGTCATCAGGCTGGTGAAGAATTGCATGTCT…
GXLB-7		Lineage 3	Guangxi	ATGTTGGGGAAATGCTTGACCGCGGGCTGTTGCTCGCAATCTCTTTTTTTGTGGTGTATCGTGCCGTTCTGTTCTATTGCGCTCGTCAGCGCCAACGGAAACAGCAGCTCTTATTCGCAATTGATTTACAACCTGACGCTATGTGAGCTGAATGGCACAGATTGGCTGGCCCATAAATTTGATTGGGCAGTGGAGTGTTTTGTCATCTTTCCCGTGTTGACTCACATTGTCTCCTACGGCGCCCTCACCACCAGCCATTTTCTTGACACTGTCAGCCTGGTCACTGTATCCACCGCTGGGTTTTATCACGGGCGGTATGTTTTGAGTAGCATCTATGCAGTCTGTGCTTTTGCTGCTTTAGTGTGCTTCGTCATCAGGCTGGTGAAGAATTGCATGTCT…
GXSG-9		Lineage 1.8	Guangxi	ATGTTGGGGAAATGCTTGACCGCGGGCTGTTGCTCGCAATCTCTTTTTTTGTGGTGTATCGTGCCGTTCTGTTCTATTGCGCTCGTCAGCGCCAACGGAAACAGCAGCTCTTATTCGCAATTGATTTACAACCTGACGCTATGTGAGCTGAATGGCACAGATTGGCTGGCCCATAAATTTGATTGGGCAGTGGAGTGTTTTGTCATCTTTCCCGTGTTGACTCACATTGTCTCCTACGGCGCCCTCACCACCAGCCATTTTCTTGACACTGTCAGCCTGGTCACTGTATCCACCGCTGGGTTTTATCACGGGCGGTATGTTTTGAGTAGCATCTATGCAGTCTGTGCTTTTGCTGCTTTAGTGTGCTTCGTCATCAGGCTGGTGAAGAATTGCATGTCT…
GZGY-1		Lineage 1.8	Guizhou	ATGTCGGGGAAATGCTTGACCGCGGGCTGTTGCTCGCGATTGCTTTTTTTGTGGTATATCGTGCCATTCTGTTTTGTTGCGCTCGTCAACGCCACCAACAACGGCAGCTCCCACTTGCAGTTAATTTATAACCTGACGATATGTGAGCTGAATGGCACGGATTGGCTGAACAACCACTTTTCCTGGGCAGTGGAGACTTTCGTTATCTTTCCTGCGTTGACTCATATTGTCTCTTATGGCGCCCTCACCACCAGCCATTTTCTTGACACGGTCGGCCTGATCACTGTGTCTACCGCCGGGTATTATCACGAGCGGTATGTGTTGAGTAGCATCTACGCTGTTTGTGCCCTGGCTGCGTTTGTTTGCTTCGCCATTAGGTTGGCGAAAAATTGCATGTCC…
FJDY-1		Lineage 1.8	Fujian	ATGTTGGGGAAATGCTTGACCGCGGGTTATTGCTCGCAATTGCCTTTTTTGTGGTGTATCGTGCCATTCTGTTTTGCTGT GCTCGTCAACGCCAGCAACAACGGCAGCTCCCACTTACAGTTGATTTATAACTTGACGATATGTGAGCTGAATGGCACAG ATTGGCTGAACAATCATTTTTCTTGGGCAGTGGAGACTTTCGTTATTTTTCCTGTGTTAACTCATATTGTCTCTTACGGT GCCCTCACCACTAGCCATTTTCTTGACACGGTCGGTCTGATCACTGTGTCTACCGCCGGGTACTATCACGGGCGGTATGT TTTGAGTAGCATCTACGCTGTCTGCGCCCTAGCTGCGTTTGTTTGCTTCGCCATTAGGTTGGCAAAAAATTGCAT…
FJDY-2		Lineage 1.8	Fujian	ATGTTGGGGAAATGCTTGACCGCGGGTTATTGCTCGCAATTGCCTTTTTTGTGGTGTATCGTGCCATTCTGTTTTGCTGT GCTCGTCAACGCCAGCAACAACGGCAGCTCCCACTTACAGTTGATTTATAACTTGACGATATGTGAGCTGAATGGCACAG ATTGGCTGAACAATCATTTTTCTTGGGCAGTGGAGACTTTCGTTATTTTTCCTGTGTTAACTCATATTGTCTCTTACGGT GCCCTCACCACTAGCCATTTTCTTGACACGGTCGGTCTGATCACTGTGTCTACCGCCGGGTACTATCACGGGCGGTATGT TTTGAGTAGCATCTACGCTGTCTGCGCCCTAGCTGCGTTTGTTTGCTTCGCCATTAGGTTGGCAAAAAATTGCAT…
FJDY-3		Lineage 1.8	Fujian	ATGTTGGGGAATGCTTGACCGCGGGTTATTGCTCGCAATTGCCTTTTTTGTGGTGTATCGTGCCATTCTGTTTTGCTGTG CTCGTCAACGCCAGCAACAACGGCAGCTCCCATTTACAGTTGATTTATAACTTGACGATATGTGAGCTGAATGGCACAGA TTGGCTGAACAATCATTTTTCTTGGGCAGTGGAAACTTTCGTTATTTTTCCTGTGTTAACTCATATTGTCTCTTACGGTG CCCTCACCACTGGCCATTTTCTTGACACGGTCGGTCTGATCACTGTGTCCACCGCCGGGTACTATCACGGGCGGTATGTT TTGAGTAGCATCTACGCTGTCTGTGCCCTAGCTGCGTTTGTTTGCTTCGCCATTAGGTTGGCAAAAAATTGCATG…
FJDY-4		Lineage 1.8	Fujian	ATGTTGGGGAAATGCTTGACCGCGGGTTATTGCTCGCAATTGCCTTTTTTGTGGTGTATCGTGCCATTCTGTTTTGCTGT GCTCGTCAACGCCAGCGACAACGGCAGCTCCCATTTACAGTTGATTTATAACTTGACGATATGTGAGCTGAATGGCACAG ATTGGCTGAACGATCATTTTTCTTGGGCAGTGGAAACTTTCGTTATTTTTCCTGTGTTAACTCATATTGTCTCTTACGGT GCCCTCACCACTAGCCATTTTCTTGACACGGTCGGTCTGATCACTGTGTCCACCGCCGGGTACTATCACGGGCGGTATGT TTTGAGTAGCATCTACGCTGTCTGTGCCCTAGCTGCGTTTGTTTGCTTCGCCATTAGGTTGGCAAAAAATTGCAT…
HBBD-1		Lineage 1.8	Hebei	ATGTTGGGGAAATGCTTGACCGCGGGTTGTTGCTCGCAATTGCCTTTTTTGTGGTGTATCGTGCCGTTCTGTTTTGTTGTGCTCGTCAACGCCAACAACAACAGCAGCTCCCACTTACAGTTGATTTATAACTTGACTATATGTGAGCTGAATGGCACAGATTGGCTGAACAGACAATTTTCTTGGGCAGTGGAGACTTTCGTTATTTTTCCTGTGTTAACCCACATTGTCTCCTACGGCGCCCTTACCACTAGTCATTTTCTTGACACGGTCGGCCTGATCACTGTGTCCACCGCCGGGTATTATCACAGGCGATATGTGTTGAGTAGCATCTACGCTGTCTGTGCCCTGGCTGCGTTGGTTTGTTTTGTCATCAGGTTGGCAAAAAATTGCATGTCC…
HBBD-2		Lineage 1.8	Hebei	ATGTTGGGGAAATGCTTGACCGCGGGTTGTTGCTCGCAATTGCCTTTTTTGTGGTGTATCGTGCCGTTCTGTTTTGTTGTGCTCGTCAACGCCAACAACAACAGCAGCTCCCACTTACAGTTGATTTATAACTTGACTATATGTGAGCTGAATGGCACAGATTGGCTGAACAGACAATTTTCTTGGGCAGTGGAAACTTTCGTTATTTTTCCTGTGTTAACCCACATTGTCTCCTACGGCGCCCTTACCACTAGTCATTTTCTTGACACGGTCGGCCTGATCACTGTGTCCACCGCCGGGTATTATCACAGGCGATATGTGTTGAGTAGCATCTACGCTGTCTGTGCCCTGGCTGCGTTGGTTTGTTTTGTCATCAGGTTGGCAAAAAATTGCATGTCC…
HBHD-1		Lineage 1.8	Hebei	ATGTTGGGGAAATGCTTGACCGCGGGTTATTGCTCGCAATTGCTTTTTTTGTGGTGTATCGTGCCATCCTGTTTTGTTGTGCTCGTCAACGCCAACAGCAGCAGCTCCCACTTACAGTTGATTTATAACCTGACGATATGTGAGCTGAATGGCACAGATTGGCTAAATGACAAATTTGACTGGGCAGTGGAGACTTTCGTCATTTTTCCTGCGTTGACTCATATTGTCTCTTACGGTGCCCTTACCACCAGCCATTTTCTTGACGCGGCCGGCCTGATCACTGTGTCCACCGCCGGTTATTACCACGGGCGGTATGTGTTGAGTAGCATTTACGCTGTTTGTGCTCTGGCTGCGTTGGTTTGCTTCGCCTTTAGGTTAGCTAAAAACTGCATGTCTTGG…
HBHD-2		Lineage 1.8	Hebei	ATGTTGGGGAAATGCTTGACCGCGGGTTGTTGCTCATCATTGCATTTTTTGTGGTGTATCGTGCCATTCTGTTTTGTTGCGCCCGTCAACGCCAACAGCAACAGCAGCTCTCATTTACAGTTGATTTATAACCTGACGATATGTGAGCTGAATGGCACAGATTGGCTGAGTGACAAGTTTGACTGGGCAGTGGAGACTTTCGTCATTTTTCCTGCATTGACCCATATTGTCTCTTACGGCGCCCTTACCACTAGCCATTTCCTTGACACGGTCGGCCTGATCACTGTGTCCACCGCTGGATATTACCACCACCGGTATGTATTGAGTAGCATTTACGCTGTTTGTGCCCTGGCTGCGTTGGTTTGCTTCGTCATTAGGTTGACGAAAAATTGCATGTCC…
HBHD-3		Lineage 1.8	Hebei	ATGTTGGGGAAATGCTTGACCGCGGGTTGTTGCTCATCATTGCATTTTTTGTGGTGTATCGTGCCATTCTGTTTTGTTGCGCCCGTCAACGCCAACAGCAACAGCAGCTCTCATTTACAGTTGATTTATAACCTGACGATATGTGAGCTGAATGGCACAGATTGGCTGAGTAACAAGTTTGACTGGGCAGTGGAGACTTTCGTCATTTTTCCTGCATTGACCCATATTGTCTCTTACGGCGCCCTTACCACTAGCCATTTCCTTGACACGGTCGGCCTGATCACTGTGTCCACCGCTGGATATTACCACCACCGGTATGTATTGAGTAGCATTTACGCTGTTTGTGCCCTGGCTGCGTTGGTTTGCTTCGTCATTAGGTTGACGAAAAATTGCATGTCC…
HBHD-4		Lineage 1.8	Hebei	ATGTTGGGGAAATGCTTGACCGCGGGTTGTTGCTCATCATTGCATTTTTTGTGGTGTATCGTGCCATTCTGTTTTGTTGCGCCCGTCAACGCCAACAGCAACAGCAGCTCTCATTTACAGTTGATTTATAACCTGACGATATGTGAGCTGAATGGCACAGATTGGCTGAGTGACAAGTTTGACTGGGCAGTGGAGACTTTCGTCATTTTTCCTGCATTGACCCATATTGTCTCTTACGGCGCCCTTACCACTAGCCATTTCCTTGACACGGTCGGCCTGATCACTGTGTCCACCGCTGGATATTACCACCACCGGTATGTATTGAGTAGCATTTACGCTGTTTGTGCCCTGGCTGCGTTGGTTTGCTTCGTCATTAGGTTGACGAAAAATTGCATGTCC…
HBHD-5		Lineage 1.8	Hebei	ATGTTGGGGAAATGCTTGACCGCGGGTTGTTGCTCATCATTGCATTTTTTGTGGTGTATCGTGCCATTCTGTTTTGTTGCGCCCGTCAACGCCAACAGCAACAGCAGCTCTCATTTACAGTTGATTTATAACCTGACGATATGTGAGCTGAATGGCACAGATTGGCTGAGTAACAAGTTTGACTGGGCAGTGGAGACTTTCGTCATTTTTCCTGCATTGACCCATATTGTCTCTTACGGCGCCCTTACCACTAGCCATTTCCTTGACACGGTCGGCCTGATCACTGTGTCCACCGCTGGATATTACCACCACCGGTATGTATTGAGTAGCATTTACGCTGTTTGTGCCCTGGCTGCGTTGGTTTGCTTCGTCATTAGGTTGACGAAAAATTGCATGTCC…
HBHD-6		Lineage 1.8	Hebei	ATGTTGGGGAAATGCTTGACCGCGGGTTGTTGCTCATCATTGCATTTTTTGTGGTGTATCGTGCCATTCTGTTTTGTTGCGCCCGTCAACGCCAACAGCAACAGCAGCTCTCATTTACAGTTGATTTATAACCTGACGATATGTGAGCTGAATGGCACAGATTGGCTGAATGACAAGTTTGACTGGGCAGTGGAGACTTTCGTCATTTTTCCTGCATTGACCCATATTGTCTCTTACGGCGCCCTTACCACTAGCCATTTCCTTGACACGGTCGGCCTGATCACTGTGTCCACCGCTGGATATTACCACCACCGGTATGTATTGAGTAGCATTTACGCTGTTTGTGCCCTGGCTGCGTTGGTTTGCTTCGTCATTAGGTTGACGAAAAATTGCATGTCC…
HBHD-7		Lineage 1.8	Hebei	ATGTTGGGGAAATGCTTGACCGCGGGTTGTTGCTCATCATTGCATTTTTTGTGGTGTATCGTGCCATTCTGTTTTGTTGCGCCCGTCAACGCCAACAGCAACAGCAGCTCTCATTTACAGTTGATTTATAACCTGACGATATGTGAGCTGAATGGCACAGATTGGCTGAGTAACAAGTTTGACTGGGCAGTGGAGACTTTCGTCATTTTTCCTGCATTGACCCATATTGTCTCTTACGGCGCCCTTACCACTAGCCATTTCCTTGACACGGTCGGCCTGATCACTGTGTCCACCGCTGGATATTACCACCACCGGTATGTATTGAGTAGCATTTACGCTGTTTGTGCCCTGGCTGCGTTGGTTTGCTTCGTCATTAGGTTGACGAAAAATTGCATGTCC…
HBHD-8		Lineage 1.8	Hebei	ATGTTGGGGAAATGCTTGACCGCGGGTTGTTGCTCATCATTGCATTTTTTGTGGTGTATCGTGCCATTCTGTTTTGTTGCGCCCGTCAACGCCAACAGCAACAGCAGCTCTCATTTACAGTCGATTTATAACCTGACGATATGTGAGCTGAATGGCACAAATTGGCTGAGTAACAAGTTTGACTGGGCAGTGGAGACTTTCGTCATTTTTCCTGCATTGACCCATATCGTCTCTTACGGCGCCCTTACCACTAGCCATTTCCTTGACACGGTCGGCCTGATCACTGTGTCCACCGCTGGGTATTACCACCACCGGTATGTATTGAGTAGCATTTACGCTGTTTGTGCCCTGGCTGCGTTGGTTTGCTTCGTCATTAGGTTGACGAAAAATTGCATGTCC…
HBHD-9		Lineage 1.8	Hebei	ATTTCCCCAACATGCTTGACCGCGGGTTGTTGCTCATCATTGCATTTTTTGTGGTGTATCGTGCCATTCTGTTTTGTTGCGCCCGTCAACGCCAACAGCAACAGCAGCTCTCATTTACAGTTGATTTATAACCTGACGATATGTGAGCTGAATGGCACAGATTGGCTGAGTGACAAGTTTGACTGGGCAGTGGAGACTTTCGTCATTTTCCCTGCATTGACCCATATTGTCTCTTACGGCGCCCTTACCACTAGCCATTTCCTTGACACGGTCGGCCTGATCACTGTGTCCACCGCTGGATATTACCACCACCGGTATGTATTGAGTAGCATTTACGCTGTTTGTGCCCTGGCTGCGTTGGTTTGCTTCGTCATTAGGTTGACGAAAAATTGCATGTCC…
HBHG-1		Lineage 8	Hubei	ATGTTGGGGAAGTGCTTGACCGCGTGCTGTTGCTCGCGATTGCTTTTTTTGTGGTGTATCGTGCCGTTCTATCTTGCTGTGCTCGTCAACGCCAGCAAAAACAACAGCTCTCATATTCAGTCGATTTACCACTTAACGTTATGTGAGCTGAATGGCACAGATTGGCTGGCACAAAAATTTGACTGGGCAGTGGAGACTTTTGTCATCTTCCCCGTGTTGACTCACATTGTTTCCTATGGGGCACTCACCACCAGCCATTTCCTTGACACAGTTGGTTTGGCCACTGTGTCTACCGCCGGATATTATCACGGGCGGTATGTCTTGAGTAGCATTTACGCAATCTGTGCTCTGGCTGCGCTGATTTGCTTTGTCATTAGGCTTGCGAAGAACTGCATGTCC…
HBHG-2		Lineage 8	Hubei	ATGTTGGGGAAGTGCTTGACCGCGTGCTGTTGCTCGCGATTGCTTTTTTTGTGGTGTATCGTGCCGTTCTATCTTGCTGTGCTCGTCAACGCCAGCAAAAACAACAGCTCTCATATTCAGTCGATTTACCACTTAACGTTATGTGAGCTGAATGGCACAGATTGGCTGGCACAAAAATTTGACTGGGCAGTGGAGACTTTTGTCATCTTCCCCGTGTTGACTCACATTGTTTCCTATGGGGCACTCACCACCAGCCATTTCCTTGACACAGTTGGTTTGGCCACTGTGTCTACCGCCGGATATTATCACGGGCGGTATGTCTTGAGTAGCATTTACGCAATCTGTGCTCTGGCTGCGCTGATTTGCTTTGTCATTAGGCTTGCGAAGAACTGCATGTCC…
HBHG-3		Lineage 8	Hubei	ATGTTGGGGAAGTGCTTGACCGCGTGCTGTTGCTCGCGATTGCTTTTTTTGTGGTGTATCGTGCCGTTCTATCTTGCTGTGCTCGTCAACGCCAGCAACAACAACAGCTCTCATATTCAGTTGATTTATAACTTAACGTTATGTGAGCTGAATGGCACAGATTGGCTGGCACAAAAATTTGACTGGGCAGTGGAGACTTTTGTCATCTTCCCCGTGTTGACTCACATTGTTTCCTATGGGGCACTCACCACCAGCCATTTCCTTGACACAGTTGGTTTGGCCACTGTGTCTACCGCCGGATATTATCACGGGCGGTATGTCTTGAGTAGCATTTACGCAGTCTGTGCTCTGGCTGCGCTGATTTGCTTTGTCATTAGGCTTGCGAAGAACTGCATGTCC…
HBHG-4		Lineage 8	Hubei	ATGTTGGGGAAGTGCTTGACCGCGCGCTGTTGCTCGCGATTGCTTTTTTTGTGGTGTATCGTGCCGTTCTATCTTGCTGTGCTCGTCAACGCCAGCAACAACAACAGCTCTCATATTCAGTTGATCTATAACTTAACGTTATGTGAGCTGAATGGCACAGATTGGCTGGCACAAAAATTTGACTGGGCAGTGGAGACTTTTGTCATCTTCCCCGTGTTGACTCACATTGTTTCCTATGGGGCACTCACCACCAGCCATTTCCTTGACACAGTTGGTTTGGCCACTGTGTCTACCGCCGGATATTATCACGGGCGGTATGTCTTGAGTAGCATTTACGCAGTCTGTGCTCTGGCTGCGCTGATTTGCTTTGTCATTAGGCTTGCGAAGAACTGCATGTCC…
HBHG-5		Lineage 1.8	Hubei	ATGTTGGGGAAATGCTTGACCGCGGGTTATTGCTTGCAATCGTCTTTTTTGTGGTGTATCGTGCTATTCTGTTTTGCTGCGCCCGTCAACGCCAACAGCAACAGCAGCTCCCATTTACAGTTGATTTATAACCTGACAATATGTGAGCTGAACGGCACAGACTGGCTGAACAAAAAATTTGACTGGGCGGTGGAGACTTTCGTTATCTTTCCTGCGTTGACTCATATTGTCTCTTATGGCGCCCTTACCACTAGCCATTTTCTTGACACGGTCGGCCTGATTACTGTGTCTACCGCCGGTTATCTTCACGGGCGGTACGTGCTGAGTAGCATCTATGCTGTCTGTGCCCTGGCTGCACTGATTTGCTTTACCATCAGGCTGGCAAAAAATTGCATGTCC…
HBHG-6-1		Lineage 8	Hubei	ATGTTGGGGAAGTGCTTGACCGCGCGCTGTTGCTCGCGATTGCTTTTTTTGTGGTGTATCGTGCCGTTCTATCTTGCTGTGCTCGTCAACGCCAGCAACAACAACAGCTCTCATATTCAGTTGATCTATAACTTAACGTTATGTGAGCTGAATGGCACAGATTGGCTGGCACAAAAATTTGACTGGGCAGTGGAGACTTTTGTCATCTTCCCCGTGTTGACTCACATTGTTTCCTATGGGGCACTCACCACCAGCCATTTCCTTGACACAGTTGGTTTGGCCACTGTGTCTACCGCCGGATATTATCACGGGCGGTATGTCTTGAGTAGCATTTACGCAGTCTGTGCTCTGGCTGCGCTGATTTGCTTTGTCATTAGGCTTGCGAAGAACTGCATGTCC…
HBHG-6-2		Lineage 1.8	Hubei	ATGTTGGGGAAATGCTTGACCGCGGGTTATTGCTTGCAATCGTCTTTTTTGTGGTGTATCGTGCTATTCTGTTTTGCTGCGCCCGTCAACGCCAACAGCAACAGCAGCTCCCATTTACAGTTGATTTATAACCTGACAATATGTGAGCTGAACGGCACAGACTGGCTGAACAAAAAATTTGACTGGGCGGTGGAGACTTTCGTTATCTTTCCTGCGTTGACTCATATTGTCTCTTATGGCGCCCTTACCACTAGCCATTTTCTTGACACGGTCGGCCTGATTACTGTGTCTACCGCCGGTTATCTTCACGGGCGGTACGTGCTGAGTAGCATCTATGCTGTCTGTGCCCTGGCTGCACTGATTTGCTTTACCATCAGGCTGGCAAAAAATTGCATGTCC…
HBJSZ-3		Lineage 1.8	Hebei	ATGTTGGGGAAATGCTTGACCGCGGGTTGTTGCTCGCAATTGCCTTTTTTGTGGTTTATCGTGCCGTTCTGTTTTGCTGTGCTCGTCAACGCCAACAGCAACAGCAGCTCCCATCTACAATCAATTTATGACCTGACGATATGTGAGCTGAATGGCACAGATTGGCTGAATGATAAATTTAACTGGGCAGTGGAGACTTTTGTTATCTTTCCTGTGTTGACCCACATTGTCTCTTACGGCGCTCTTACCACTAGCCATTTTCTCGACACGGTCGGCTTGCTCACTGTGTCCACCGCCGGTTATTATCACGGGCGGTATGTATTGAGCAGCATCTACGCTGTCTGTGCCCTGGCTGCGCTGATTTGCTTCGCCATTAGGTTGGCAAAAAATTGCATGTCC…
HBJSZ-4		Lineage 1.8	Hebei	ATGTTGGGGAAATGCTTGACCGCGGGTTGTTGCTCGCAATTGCCTTTTTTGTGGTTTATCGTGCCGTTCTGTTTTGCTGTGCTCGTCAACGCCAACAGCAACAGCAGCTCCCATCTACAATTAATTTATAACCTGACGATATGTGAGCTGAATGGCACAGATTGGCTGAATGATAAATTTGACTGGGCAGTGGAGACTTTTGTTATCTTTCCTGTGTTGACCCACATTGTCTCTTACGGCGCTCTTACCACTAGCCATTTTCTCGACACGGTCGGCTTGCTCACTGTGTCCACCGCCGGTTATTATCACGGGCGGTATGTATTGAGCAGCATCTACGCTGTCTGTGCCCTGGCTGCGCTGATTTGCTTCGCCATTAGGTTGGCAAAAAATTGCATGTCC…
HBJSZ-5		Lineage 1.8	Hebei	ATGTTGGGGAAATGCTTGACCGCGGGTTATTGCTCGCAATTGCCTTTTTTGTGGTGTATCGTGCCATTCTGTTTTGTTGCGCTCGTCAACGCCAACAAAAACCACAGCTCCAACTTACAGTTGATTTATAACTTGACTATATGTGAGCTGAATGGCACAGATTGGCTGACAACAAACTTTGACTGGGCAGTGGAGACTTTCGTCATTTTTCCTGTGTTGACTCATATTGTCTCTTACGGCGCCCTTACTACTAGCCATTTTCTTGACACGGCCGGCCTGCTCACTGTGTCCACCGCCGGGTATTATCACGGGCGGTATGTATTGAGTAGCATCTACGCTGTCTGTGCCCTGGCTGCGTTTGCTTGCCTCGCTATTAGGTTGGCGAAAAATTGCATGTCC…
HBJSZ-6		Lineage 1.8	Hebei	ATGTTGGGGAAATGCTTGACCGCGGGTTATTGCTCGCAATTGCCTTTTTTGTGGTGTATCGTGCCATTCTGTTTTGTTGCGCTCGTCAACGCCAACAAAAACCACAGCTCCAACTTACAGTTGATTTATAACTTGACTATATGTGAGCTGAATGGCACAGATTGGCTGACAACAAACTTTGACTGGGCAGTGGAGACTTTCGTCATTTTTCCTGTGTTGACTCATATTGTCTCTTACGGCGCCCTTACTACTAGCCATTTTCTTGACACGGCCGGCCTGCTCACTGTGTCCACCGCCGGGTATTATCACGGGCGGTATGTATTGAGTAGCATCTACGCTGTCTGTGCCCTGGCTGCGTTTGCTTGCCTCGCTATTAGGTTGGCGAAAAATTGCATGTCC…
HBJSZ-7		Lineage 1.8	Hebei	ATGTTGGGGAAATGCTTGACCGCGGGTTATTGCTCGCAATTGCCTTTTTTGTGGTGTATCGTGCCATTCTGTTTTGTTGCGCTCGTCAACGCCAACAAAGACCACAGCTCCAACTTACAGTTGATTTATAACTTGACTATATGTGAGCTGAATGGCACAGATTGGCTGACAACAAACTTTGACTGGGCAGTGGAGACTTTCGTCATTTTTCCTGTGTTAACTCATATTGTCTCTTACGGCGCCCTTACTACTAGCCATTTTCTTGACACGGCCGGCCTGCTCACTGTGTCCACCGCCGGGTATTATCACGGGCGGTATGTATTGAGTAGCATCTACGCTGTCTGTGCCCTGGCTGCGTTTGCTTGCTTCGCTATTAGGTTGGCGAAAAATTGCATGTCC…
HBJSZ-8		Lineage 1.8	Hebei	ATGTTGGGGAAATGCTTGACCGCGGGTTATTGCTCGCAATTGCCTTTTTTGTGGTGTATCGTGCCATTCTGTTTTGTTGCGCTCGTCAACGCCAACAAAAACCACAGCTCCAACTTACAGTTGATTTATAACTTGACTATATGTGAGCTGAATGGCACAGATTGGCTGACAACAAACTTTGACTGGGCAGTGGAGACTTTCGTCATTTTTCCTGTGTTGACTCATATTGTCTCTTACGGCGCCCTTACTACTAGCCATTTTCTTGACACGGCCGGCCTGCTCACTGTGTCCACCGCCGGGTATTATCACGGGCGGTATGTATTGAGTAGCATCTACGCTGTCTGTGCCCTGGCTGCGTTTGCTTGCCTCGCTATTAGGTTGGCGAAAAATTGCATGTCC…
HBJSZ-9		Lineage 1.8	Hebei	ATGTTGGGGAAATGCTTGACCGCGGGTTATTGCTCGCAATTGCCTTTTTTGTGGTGTATCGTGCCATTCTGTTTTGTTGCGCTCGTCAACGCCAACAAAGACCACAGCTCCAACTTACAGTTGATTTATAACTTGACTATATGTGAGCTGAATGGCACAGATTGGCTGACAACAAACTTTGACTGGGCAGTGGAGACTTTCGTCATTTTTCCTGTGTTAACTCATATTGTCTCTTACGGCGCCCTTACTACTAGCCATTTTCTTGACACGGCCGGCCTGCTCACTGTGTCCACCGCCGGGTATTATCACGGGCGGTATGTATTGAGTAGCATCTACGCTGTCTGTGCCCTGGCTGCGTTTGCTTGCTTCGCTATTAGGTTGGCGAAAAATTGCATGTCC…
HBTS-1		Lineage 8	Hebei	ATGTTGGGGAAATGCTTGACCGCGTGCTGTTGCTCGCGATTGCTTTTTTTGTGGTGTATCGTGCCGTTCTATCTTGCTGTGCTCGTCAACGCCAGCAACAACAGCAGCTCTCATATTCAGTTGATTTATAACTTAACGTTATGTGAGCTGAATGGCACAGATTGGCTGGCACAAAAATTTGACTGGGCAGTGGAGACTTTTGTCATCTTCCCCGTGTTGACTCACATTGTTTCCTATGGGGCACTCACCACCAGCCATTTCCTTGACACAGTTGGTTTGGCCACTGTGTCTACCGCCGGATATTATCACGGGCGGTATGTCTTGAGTAGCATTTACGCAGTCTGTGCTCTGGCTGCGCTGATTTGCTTTGTCATTAGGCTTGCGAAGAACTGCATGTCC…
HBTS-2		Lineage 1.8	Hebei	ATGTTGGGGAAATGCTTGACCGCGGGCTGTTGCTCGCGATTGCCTTTTTTGTGGTATATCGTGCCATTCTGTTTTGCTGCGCTCGTCAACGCCAGCAACAGCAGCAGCTCCCACTTACAGTTGATTTATAACCTGACGATATGTGAGCTGAATGGCACAGATTGGCTAAACGAACATTTTTCTTGGGCAGTGGAGACTTTCGTTATTTTTCCTGCGTTAACTCATATTGTCTCTTACGGTGCCCTCACCACTAGCCATTTTCTTGACACGGTCGGTCTGATCACTGTGTCCACCGCCGGGTGCTATCACGGGCGGTATGTATTGAGTAGCATCTACGCTGTCTGTGCCCTAGCTGCGCTTGTTTGCTTCGCTATTAGGTTGACAAAAAATTGCATGTCC…
HBTS-3		Lineage 1.8	Hebei	ATGTTGGGGAAATGCTTGACCGCGGGCTGTTGCTCGCGATTGCCTTTTTTGTGGTATATCGTGCCATTCTGTTTTGCTGCGCTCGTCAACGCCAGCAACAGCAGCAGCTCCCACTTACAGTTGATTTATAACCTGACGATATGTGAGCTGAATGGCACAGATTGGCTAAACGAACATTTTTCTTGGGCAGTGGAGACTTTCGTTATTTTTCCTGCGTTAACTCATATTGTCTCTTACGGTGCCCTCACCACTAGCCATTTTCTTGACACGGTCGGTCTGATCACTGTGTCCACCGCCGGGTACTATCACGGGCGGTATGTATTGAGTAGCATCTACGCTGTCTGTGCCCTAGCTGCGCTTGTTTGCTTCGCTATTAGGTTGACAAAAAATTGCATGTCC…
HBTS-4		Lineage 1.8	Hebei	ATGTTGGGGAAATGCTTGACCGCGTGCTGTTGCTCGCGATTGCTTTTTTTGTGGTGTATCGTGCCGTTCTATCTTGCTGTGCTCGTCAACGCCAGCAACAACAGCAGCTCTCATATTCAGTTGATTTATAACTTAACGTTATGTGAGCTGAATGGCACAGATTGGCTGGCACAAAAATTTGACTGGGCAGTGGAGACTTTTGTCATCTTCCCCGTGTTGACTCACATTGTTTCCTATGGGGCACTCACCACCAGCCATTTCCTTGACACAGTTGGTTTGGCCACTGTGTCTACCGCCGGATATTATCACGGGCGGTATGTCTTGAGTAGCATTTACGCAGTCTGTGCTCTGGCTGCGCTGATTTGCTTTGTCATTAGGCTTGCGAAGAACTGCATGTCC…
HBTS-5		Lineage 1.8	Hebei	ATGTTGGGGAAATGCTTGACCGCGTGCTGTTGCTCGCGATTGCTTTTTTTGTGGTGTATCGTGCCGTTCTATCTTGCTGTGCTCGTCAACGCCAGCAACAACAGCAGCTCTCATATTCAGTTGATTTATAACTTAACGTTATGTGAGCTGAATGGCACAGATTGGCTGGCACAAAAATTTGACTGGGCAGTGGAGACTTTTGTCATCTTCCCCGTGTTGACTCACATTGTTTCCTATGGGGCACTCACCACCAGCCATTTCCTTGACACAGTTGGTTTGGCCACTGTGTCTACCGCCGGATATTATCACGGGCGGTATGTCTTGAGTAGCATTTACGCAGTCTGTGCTCTGGCTGCGCTGATTTGCTTTGTCATTAGGCTTGCGAAGAACTGCATGTCC…
HBWH-4		Lineage 1.8	Hubei	ATGTTGGGGAAATGCTTGATCGCGGGTTATTGCTCGCAATTGCTTTTTTTGTGGTGTATCGTGCCATTCTGTCTTGTTGTGGTCGTCAACGCCAACAGCAACAGCAGCTCCCATTTACAATTGATTTATAATTTGACGATATGTGAGCTGAATGGCACAGATTGGCTGAACAAAAAATTTGATTGGGCAGTGGAGACTTTCGTTATCTTTCCTGCGTTGACTCATATTGTCTCTTACGGCGCCCTTACCACTAGCCATTTTCTCGACACGGTCGGCCTGATTACTGTATCCACCGCCGGTTATTGTCACGGGCGGTATGTGTTGAGCAGCATCTATGCTGTCTGTGCCCTGGCTGCGCTAATTTGCTTCACCATTAGACTGGCAAAAAATTGCATGTCC…
HBWH-5		Lineage 1.8	Hubei	ATGTTGGGGAAGTGCTTGACCGCGTGCTGTTGCTCGCGATTGCTTTTTTTGTGGTGTATCGTGCCGTTCTATCTTGCTGTGCTCGTCGACGCCAGCAACAGCAACAGCTCTCATATTCAGTTGATTTACCACTTAACGCTATGTGAGCTGAATGGCACAGATTGGCTGGCAAAAAAATTTGACTGGGCAGTGGAGACCTTTGTCATCTTCCCCGTGTTGACTCACATTGTTTCCTATGGGGCACTCACCACCAGCCATTTCCTTGACACAGTTGGTCTGGTCACTGTGTCCACCGCCGGATATTATCACGGGCGGTATGTTTTGAGTAGCATTTACGCAGTCTGTGCTCTGGCTGCGCTGATTTGCTTTGTCATTAGGCTTGCGAAGAACTGCATGTCT…
HBWH-6		Lineage 1.8	Hubei	ATGTTGGGGAAATGCTTGATCGCGGGTTATTGCTCGCAATTGCTTTTTTTGTGGTGTATCGTGCCATTCTGTCTTGTTGTGGTCGTCAACGCCAACAGCAACAGCAGCTCCCATTTACAATTGATTTATAATTTGACGATATGTGAGCTGAATGGCACAGATTGGCTGAACAAAAAATTTGATTGGGCAGTGGAGACTTTCGTTATCTTTCCTGCGTTGACTCATATTGTCTCTTACGGCGCCCTTACCACTAGCCATTTTCTCGACACGGTCGGCCTGATTACTGTATCCACCGCCGGTTATTGTCACGGGCGGTATGTGTTGAGCAGCATCTATGCTGTCTGTGCCCTGGCTGCGCTAATTTGCTTCACCATTAGACTGGCAAAAAATTGCATGTCC…
HBWH-7		Lineage 1.8	Hubei	ATGTTGGGGAAGTGCTTGACCGCGTGCTGTTGCTCGCGATTGCTTTTTTTGTGGTGTATCGTGCCGTTCTATCTTGCTGTGCTCGTCGACGCCAGCAACAGCAACAGCTCTCATATTCAGTTGATTTACCACTTAACGCTATGTGAGCTGAATGGCACAGATTGGCTGGCAAAAAAATTTGACTGGGCAGTGGAGACCTTTGTCATCTTCCCCGTGTTGACTCACATTGTTTCCTATGGGGCACTCACCACCAGCCATTTCCTTGACACAGTTGGTCTGGTCACTGTGTCCACCGCCGGATATTATCACGGGCGGTATGTTTTGAGTAGCATTTACGCAGTCTGTGCTCTGGCTGCGCTGATTTGCTTTGTCATTAGGCTTGCGAAGAACTGCATGTCT…
HBWH-8-1		Lineage 1.8	Hubei	ATGTTGGGGAAGTGCTTGACCGCATGCTGTTGCTCGCGATTGCTTTTTTTGTGGTGTATCGTGCCGTCCTATCTTGCTGTGCTCGTCAACGCCAGCAACAACAACAGCTCTCATATTCAGTTGATTTATAACTTAACGCTATGTGAGCTGAATGGCACAGATTGGCTGGCAAAAGAATTTGACTGGGCAGTGGAGACTTTTGTCATCTTCCCCGTGTTGACTCACATTGTTTCCTATGGGGCACTCACCACCAGCCATTTCCTTGACACAGTTGGTCTGGCCACTGTGTCTACCGCCGGATATTATCACGGGCGGTATGTCTTGAGTAGCATTTACGCAGTCTGTGCTCTGGCTGCGCTGATTTGCTTTGTCATTAGGCTTGCGAAGAACTGCATGTCC…
HBWH-8-2		Lineage 1.8	Hubei	ATGTTGGGGAAGTGCTTGACCGCGTGCTGTTGCTCGCGATTGCTTTTTTTGTGGTGTATCGTGCCGTTCTATCTTGCTGTGCTCGTCGACGCCAGCAACAGCAACAGCTCTCATATTCAGTTGATTTACCACTTAACGCTATGTGAGCTGAATGGCACAGATTGGCTGGCAAAAAAATTTGACTGGGCAGTGGAGACCTTTGTCATCTTCCCCGTGTTGACTCACATTGTTTCCTATGGGGCACTCACCACCAGCCATTTCCTTGACACAGTTGGTCTGGTCACTGTGTCCACCGCCGGATATTATCACGGGCGGTATGTTTTGAGTAGCATTTACGCAGTCTGTGCTCTGGCTGCGCTGATTTGCTTTGTCATTAGGCTTGCGAAGAACTGCATGTCT…
HLJHH-1		Lineage 1.8	Heilongjiang	ATGTTGGGGAAATGCTTGACCGCGGGTTATTGCTTACCATTGCCTTTTTTGTGGTGTATCGTGCCATTCTGTTTTGTTGTGCTCGTCAACGCCAACAGCAACAGCAGCTCTCATTTACAGTTGATTTATAATTTGACGATATGTGAGCTGAATGGCACAGATTGGCTGAAAGAAAAGTTTGACTGGGCAGTGGAGACTTTCGTCATCTTTCCTGCTTTGACTCATATTGTCTCTTATGGCGCCCTTACCACCAGCCATTTTCTTGACACGGTCGGCCTGCTCACTGTGTCCACTGCTGGATATTATCACAAGCGGTACGTATTGAGTAGCATCTACGCTGTTTGTGCCCTGGCTGCGTTTGCTTGCTTCGCCATTAGGTTGGCGAAAAATTGCATGTCC…
HLJHH-10		Lineage 1.8	Heilongjiang	ATGTTGGGGAAATGCTTGACCGCGGGTTATTGCTTACCATTGCCTTTTTTGTGGTGTATCGTGCCATTCTGTTTTGTTGTGCTCGTCAACGCCAACAGCGACAGCAGCTCTCATTTACAGTTGATTTATAATTTGACGATATGTGAGCTGAATGGCACAGATTGGCTGAATGAAAAGTTTGACTGGGCAGTGGAGACTTTCGTCATCTTTCCTGCTTTGACTCATATTGTCTCTTATGGCGCCCTTACCACCAGCCATTTTCTTGACACGGTCGGCCTGCTCACTGTGTCCACTGCTGGATATTATCACAAGCGGTACGTATTGAGTAGCATCTACGCTGTTTGTGCCCTGGCTGCGTTTGCTTGCTTCGCCATTAGGTTGGCGAAAAATTGCATGTCC…
HLJHH-11		Lineage 1.8	Heilongjiang	ATGTTGGGGAAATGCTTGACCGCGGGTTATTGCTTGCCATTGCCTTTTTTGTGGTGTATCGTGCCATTCTGTTTTGTTGCGCTCGTCAACGCCAACAGCAACAGCAGCTCTCATTTACAGTTGATTTATAATTTGACGATATGTGAGCTGAATGGCACAGATTGGCTGAATGAAAAGTTTGACTGGGCAGTGGAGACTTTCGTCATCTTTCCTGCTTTGACTCATATTGTTTCTTATGGCGCCCTCACCACCAGCCATTTTCTTGACACGGTCGGCCTGCTCACTGTGTCCACTGCTGGATATTGTCACAAGCGGTACGTATTGAGTAGCATCTACGCTGTTTGTGCCCTGGCTGCGTTTGCTTGCTTCGCCATTAGGTTGGCGAAAAATTGCATGTCC…
HLJHH-2		Lineage 1.8	Heilongjiang	ATGTTGGGGAAATGCTTGACCGCGGGTTATTGCTTACCATTGCCTTTTTTGTGGTGTATCGTGCCATTCTGTTTTGTTGTGCTCGTCAACGCCAACAGCAACAGCAGCTCTCATTTACAGTTGATTTATAATTTGACGATATGTGAGCTGAATGGCACAGATTGGCTGAATGAAAAGTTCGACTGGGCAGTGGAGACTTTCGTCATCTTTCCTGCTTTGACTCATATTGTCTCTTATGGCGCCCTTACCACCAGCCATTTTCTTGACACGGTCGGCCTGCTCACTGTGTCCACTGCTGGATATTATCACAAGCGGTACGTATTGAGTAGCATCTACGCTGTTTGTGCCCTGGCTGCGTTTGCTTGCTTCGCCATTAGGTTGGCGAAAAATTGCATGTCC…
HLJHH-3		Lineage 1.8	Heilongjiang	ATGTTGGGGAAATGCTTGACCGCGGGTTATTGCTTACCATTGCCTTTTTTGTGGTGTATCGTGCCATTCTGTTTTGTTGTGCTCGTCAACGCCAACAGCAACAGCAGCTCTCATTTACAGTTGATTTATAATTTGACGATATGTGAGCTGAATGGCACAGATTGGCTGGAAGAAAAGTTTGACTGGGCAGTGGAGACTTTCGTCATCTTTCCTGCTTTGACTCATATTGTCTCTTATGGCGCCCTTACCACCAGCCATTTTCTTGACACGGTCGGCCTGCTCACTGTGTCCACTGCTGGATATTATCACAAGCGGTACGTATTGAGTAGCATCTACGCTGTTTGTGCCCTGGCTGCGTTTGCTTGCTTCGCCATTAGGTTGGCAAAAAATTGCATGTCC…
HLJHH-4		Lineage 1.8	Heilongjiang	ATGTTGGGGAAATGCTTGACCGCGGGTTATTGCTTACCATTGCCTTTTTTGTGGTGTATCGTGCCATTCTGTTTTGTTGTGCTCGTCAACGCCAACAGCAACAGCAGCTCTCATTTACAGTTGATTTATAATTTGACGATATGTGAGCTGAATGGCACAGATTGGCTGGAAAAAAAGTTTGACTGGGCAGTGGAGACTTTCGTCATCTTTCCTGCTTTGACTCATATTGTCTCTTATGGCGCCCTTACCACCAGCCATTTTCTTGACACGGTCGGCCTGCTCACTGTGTCCACTGCTGGATATTATCACAAGCGGTACGTATTGAGTAGCATCTACGCTGTTTGTGCCCTGGCTGCGTTTGCTTGCTTCGCCATTAGGTTGGCGAAAAATTGCATGTCC…
HLJHH-5		Lineage 1.8	Heilongjiang	ATGTTGGGGAAATGCTTGACCGCGGGTTATTGCTTACCATTGCCTTTTTTGTGGTGTATCGTGCCATTCTGTTTTGTTGTGCTCGTCAACGCCAACAACGACAGCAGCTCTCATTTACAGTTGATTTATAATTTGACGATATGTGAGCTGAATGGCACAGAATGGCTGAATGAAAAGTTTGACTGGGCAGTGGAGACTTTCGTCATCTTTCCTGCTTTGACTCATATTGTCTCTTATGGCGCCCTTACCACCAGCCATTTTCTTGACACGGTCGGCCTGCTCACTGTGTCCACTGCTGGATATTATCACAAGCGGTACGTGTTGAGTAGCATCTACGCTGTTTGTGCCCTGGCTGCGTTTGCTTGCTTCGCCATTAGGTTGGCGAAAAATTGCATGTCC…
HLJHH-6		Lineage 1.8	Heilongjiang	ATGTTGGGGAAATGCTTGACCGCGGGTTATTGCTTACCATTGCCTTTTTTGTGGTGTATCGTGCCATTCTGTTTTGTTGTGCTCGTCAACGCCAACAGCAACAGCAGCTCTCATTTACAGTTGATTTATAATTTAACGATATGTGAGCTGAATGGCACAGATTGGCTGAATGAAAAGTTTGACTGGGCAGTGGAGACTTTCGTCATCTTTCCTGCTTTGACTCATATTGTCTCTTATGGCGCCCTTACCACCAGCCATTTTCTTGACACGGTCGGCCTGCTCACTGTGTCCACTGCTGGATATTATCACAAGCGGTACGTATTGAGTAGCATCTACGCTGTTTGTGCCCTGGCTGCGTTTGCTTGCTTCGCCATCAGGTTGGCGAAAAATTGCATGTCC…
HLJHH-7		Lineage 1.8	Heilongjiang	ATGTTGGGGAAATGCTTGACCGCGGGTTATTGCTTGCCATTGCCTTTTTTGTGGTGTATCGTGCCATTCTGTTTTGTTGTGCTCGTCAACGCCAACAGCGACAGCAGCTCTCATTTACAGTTGATTTATAATTTGACGATATGTGAGCTGAATGGCACAGATTGGCTGAATGAAAAGTTTGACTGGGCAGTGGAGACTTTCGTCATCTTTCCTGCTTTGACTCATATTGTCTCTTATGGCGCCCTTACCACCAGCCATTTTCTTGACACGGTCGGCCTGCTCACTGTGTCCACTGCTGGATATTATCACAAGCGGTACGTATTGAGTAGCATCTACGCTGTTTGTGCCCTGGCTGCGTTTGCTTGCTTCGCCATTAGGTTGGCGAAAAATTGCATGTCC…
HLJHH-8		Lineage 1.8	Heilongjiang	ATGTTGGGGAAATGCTTGACCGCGGGTTATTGCTTACCATTGCCTTTTTTGTGGTGTATCGTGCCATTCTGTTTTGTTGTGCTCGTCAACGCCAACAGCGACAGCAGCTCTCATTTACAGTTGATTTATAATTTGACGATATGTGAGCTGAATGGCACAGATTGGCTGAATGAAAAGTTTGACTGGGCAGTGGAGACTTTCGTCATCTTTCCTGCTTTGACTCATATTGTCTCTTATGGCGCCCTTACCACCAGCCATTTTCTTGACACGGTCGGCCTGCTCACTGTGTCCACTGCTGGATATTATCACAAGCGGTACGTATTGAGTAGCATCTACGCTGTTTGTGCCCTGGCTGCGTTTGCTTGCTTCGCCATTAGGTTGGCGAAAAATTGCATGTCC…
HLJHH-9		Lineage 1.8	Heilongjiang	ATGTTGGGGAAATGCTTGACCGCGGGTTATTGCTTGCCATTGCCTTTTTTGTGGTGTATCGTGCCATTCTGTTTTGTTGCGCTCGTCAACGCCAACAGCAACAGCAGCTCTCATTTACAGTTGATTTATAATTTGACGATATGTGAGCTGAATGGCACAGATTGGCTGAATGAAAAGTTTGACTGGGCAGTGGAGACTTTCGTCATCTTTCCTGCTTTGACTCATATTGTTTCTTATGGCGCCCTCACCACCAGCCATTTTCTTGACACGGTCGGCCTGCTCACTGTGTCCACTGCTGGATATTGTCACAAGCGGTACGTATTGAGTAGCATCTACGCTGTTTGTGCCCTGGCTGCGTTTGCTTGCTTCGCCATTAGGTTGGCGAAAAATTGCATGTCC…
HLJSH-10		Lineage 1.8	Heilongjiang	ATGTTGGGGAAATGCTTGACCGCGGGTTATTGCTCGCACTTGCCTTTTTTGTGGTGTATCGTGCCATTCTGTTTTACTGCGCTCGTCAGCGCCAGCAACAGCAGCAGCTCTCATTTACAGTTGATTTATAACTTGACGATATGTGAGCTGAATGGCACAGACTGGCTGGACAAACGGTTTGACTGGGCAGTGGAGACTTTCGTCATCTTTCCTGTGTTGACTCACATTGTCTCTTACGGCGCCCTCACTACTAGTCATTTCCTTGACATGGTCGGCCTGATCACTGTTTCCACCGCCGGTTATTATCATAAGCGGTATGTATTGAGTAGCATCTACGCCGTCTGTGCTCTGGCTGCGTTTGCTTGCTTCGCCATTAGGTTGGCGAAAAATTGCATGTCT…
HLJSH-11		Lineage 1.8	Heilongjiang	ATGTTGGGGAAATGCTTGACCGCGGGTTATTGGTCGCAATTGCCTTTTTTGTGGTGTATCGTGCCATTCTGTTTTACTGCGCTCGTCAGCGCCAACAGCGACAGCAGCTCCCATTTACAGCTGATTTATAACTTGACGATATGTGAGCTGAATGGCACAGATTGGCTGAACAAACGGTTTGACTGGGCAGTGGAGAATTTCGTCATCTTTCCTGTGTTGACTCACATTGTCTCTTACGGCGCCCTTACTACTAGCCATTTCCTTGACATGGTCGGCCTGGTCACAGTTTCCACCGCCGGTTATTATCATGAGCGGTATGTATTGAGTAGCATCTACGCCGTCTGTGCTCTGGCTGCGTTTGCTTGCTTCGCCATTAGGTTGGCAAAAAATTGCATGTCT…
HLJSH-12-1		Lineage 1.8	Heilongjiang	ATGTTGGGGAAATGCTTGACCGCGGGTTATTGGTCGCAATTGCCTTTTTTGTGGTGTATCGTGCCATTCTGTTTTACTGCGCTCGTCAGCGCCAACAGCGACAGCAGCTCCCATTTACAGCTGATTTATAACTTGACGATATGTGAGCTGAATGGCACAGATTGGCTGAACAAACGGTTTGACTGGGCAGTGGAGAATTTCGTCATCTTTCCTGTGTTGACTCACATTGTCTCTTACGGCGCCCTTACTACTAGCCATTTCCTTGACATGGTCGGCCTGGTCACAGTTTCCACCGCCGGTTATTATCATGAGCGGTATGTATTGAGTAGCATCTACGCCGTCTGTGCTCTGGCTGCGTTTGCTTGCTTCGCCATTAGGTTGGCAAAAAATTGCATGTCT…
HLJSH-12-2		Lineage 1.8	Heilongjiang	ATGTTGGGGAAATGCTTGACCGCGGGCTGCTGCTCGCAATTGTTTTTTTTGTGGTGTATCGTGCCGTTCTGTTTAGTTGCGCTCGTCAGCGCCAACAAAAACAGCAGCTCCCATTTACAGTCGATTTACTACCTGACGATATGTGAGCTGAATGGCACAGATTGGCTAAATAGAAGTTTTGATTGGGCGGTGGAGACCTTTGTTATTTTTCCTGTGTTGACTCACATTGTCTCCTATGGCGCCCTAACCACCAGCCATTTCCTTGACGCATTCGGCCTGATCGCCGTGTCTGCCGCCGGATATTACCACAGGCGATATGTCTTGAGCAGCATTTACGCCGTCTGCGCCCTAGCTGCGTTAACCTGCTTTGTCATCAGGCTAACAAAAAATTGCATGTCC…
HLJSH-3		Lineage 1.8	Heilongjiang	ATGTTGGGGAAATGCTTGACCGCGGGTTATTGCTCGCACTTGCCTTTTTTGTGGTGTATCGTGCCATTCTGTTTTACTGCGCTCGTCAGCGCCAGCAACAACAGCAGCTCCCATTTACAGTTGATTTATAACTTGACGATATGTGAGCTGAATGGCACAGACTGGCTGAACAAACGGTTTGACTGGGCAGTGGAGACTTTCGTCATCTTTCCTGTGTTGACTCACATTGTCTCTTACGGCGCCCTTACCACTAGCCATTTCCTTGACATGGTCGGCCTGATCACTGTTTCCACCGCCGGTTATTATCATAAGCGGTATGTATTGAGTAGCATCTACGCCGTCTGTGCTCTGGCTGCGTTTGCTTGCTTCGCCATTAGGTTGGCGAAAAATTGCATGTCT…
HLJSH-5		Lineage 1.8	Heilongjiang	ATGTTGGGGAAATGCTTGACCGCGGGTTATTGCTCGCACTTGCCTTTTTTGTGGTGTATCGTGCCATTCTGTTTTACTGCGCTCGTCAGCGCCAGCAACAACAGCAGCTCCCATTTACAGTTGATTTATAACTTGACGATATGTGAGCTGAATGGCACAGATTGGCTGAACAAACGGTTTGACTGGGCAGTGGAGACTTTCGTCATCTTTCCTGTGTTGACTCACATTGTCTCTTACGGCGCCCTTACTACTAGCCATTTCCTTGACATGGTCGGCCTGGTCACAGTTTCCACCGCCGGTTATTATCATAAGCGGTATGTATTGAGTAGCATCTACGCCGTCTGTGCTCTGGCTGCGTTTGCTTGCTTCGCCATTAGGTTGGCGAAAAATTGCATGTCT…
HLJSH-7		Lineage 1.8	Heilongjiang	ATGTTGGGGAAATGCTTGACCGCGGGTTATTGCTCGCACTTGCCTTTTTTGTGGTGTATCGTGCCATTCTGTTTTACTGCGCTCGTCAGCGCCAGCAACAGCAGCAGCTCTCATTTACAGTTGATTTATAACTTGACGATATGTGAGCTGAATGGCACAGACTGGCTGGACAAACGGTTTGACTGGGCAGTGGAGACTTTCGTCATCTTTCCTGTGTTGACTCACATTGTCTCTTACGGCGCCCTCACTACTAGTCATTTCCTTGACATGGTCGGCCTGATCACTGTTTCCACCGCCGGTTATTATCATAAGCGGTATGTATTGAGTAGCATCTACGCCGTCTGTGCTCTGGCTGCGTTTGCTTGCTTCGCCATTAGGTTGGCGAAAAATTGCATGTCT…
HLJSH-9		Lineage 1.8	Heilongjiang	ATGTTGGGGAAATGCTTGACCGCGGGTTATTGGTCGCAATTGCCTTTTTTGTGGTGTATCGTGCCATTCTGTTTTACTGCGCTCGTCAGCGCCAACAGCGACAGCAGCTCCCATTTACAGCTGATTTATAACTTGACGATATGTGAGCTGAATGGCACAGATTGGCTGAACAAACGGTTTGACTGGGCAGTGGAGAATTTCGTCATCTTTCCTGTGTTGACTCACATTGTCTCTTACGGCGCCCTTACTACTAGCCATTTCCTTGACATGGTCGGCCTGGTCACAGTTTCCACCGCCGGTTATTATCATGAGCGGTATGTATTGAGTAGCATCTACGCCGTCTGTGCTCTGGCTGCGTTTGCTTGCTTCGCCATTAGGTTGGCAAAAAATTGCATGTCT…
HNAY-1		Lineage 1.8	Henan	ATGTTGGGGAAATGCTTGACCGTGGGCTGTTACTCACAATTGCTTTTTTTGTGGGGTATCGTGCCGTTCTGTTTTATTGCGCTCGTCAGCGCCAGCAACAACAGCAGCTCCCATCTACAGTTGATTTATAATCTGACAATATGTGAGCTGAATGGCACAAATTGGCTGGACAAAAAATTTGACTGGGCAGTGGAAACATTCGTTATCTTTCCTGTGTTGACTCATATTGTCTCTTACGGTGCACTTACCACTAGCCATTTTCTTGACACGGTCGGCCTGATTACTGTGTCCACCGCCGGTTATTATCATGGGCGGAATGTATTGAGTACCATCTACGCTGTCTGTGCCCTAGCCGCGTTTGCTTGCTTCGCCATTAGGTTGGGGAAAAATTGCATGTCC…
HNAY-6		Lineage 1.8	Henan	ATGTTGGGGAAATGCTTGACCGTGGGCTGTTACTCACAATTGCTTTTTTTGTGGGGTATCGTGCCGTTCTGTTTTATTGCGCTCGTCAGCGCCAGCAACAACAGCAGCTCCCATCTACAGTTGATTTATAATCTGACAATATGTGAGCTGAATGGCACAAATTGGCTGGACAAAAAATTTGACTGGGCAGTGGAAACATTCGTTATCTTTCCTGTGTTGACTCATATTGTCTCTTACGGTGCACTTACCACTAGCCATTTTCTTGACACGGTCGGCCTGATTACTGTGTCCACCGCCGGTTATTATCATGGGCGGAATGTATTGAGTACCATCTACGCTGTCTGTGCCCTAGCCGCGTTTGCTTGCTTCGCCATTAGGTTGGGGAAAAATTGCATGTCC…
JLYB-1		Lineage 1.8	Jilin	ATGTTGGGGAAGTGCTTGACCGCGTGCTGTTGCTCGCGATTGCTTTTTTTGTGGTGTATCGTGCCGTTCTATCTTGCTGTGCTCGTCAACGCCAGCAACGACAACAGCTCTCATATTCAGTTGATTTATAACTTAACGTTATGTGAGCTGAATGGCACAGATTGGCTGGCACAAAAATTTGACTGGGCAGTGGAGACTTTTGTCATCTTCCCCGTGTTGACTCACATTGTTTCCTATGGGGCACTCACCACCAGCCATTTCCTTGACACAGTTGGTCTGGCCACTGTGTCCACCGCCGGATATTATCACGGGCGGTATGTCTTGAGTAGCATTTACGCAGTCTGTGCTCTGGCTGCGCTGATTTGCTTTGTCATTAGGCTTGCGAAGAACTGCATGTCC…
JLYB-2		Lineage 1.8	Jilin	ATGTTGGGGAAGTGCTTGACCGCGTGCTGTTGCTCGCGATTGCTTTTTTTGTGGTGTATCGTGCCGTTCTATCTTGCTGTGCTCGTCAACGCCAGCAACGACAACAGCTCTCATATTCAGTTGATTTATAACTTAACGTTATGTGAGCTGAATGGCACAGATTGGCTGGCACAAAAATTTGACTGGGCAGTGGAGACTTTTGTCATCTTCCCCGTGTTGACTCACATTGTTTCCTATGGGGCACTCACCACCAGCCATTTCCTTGACACAGTTGGTCTGGCCACTGTGTCCACCGCCGGATATTATCACGGGCGGTATGTCTTGAGTAGCATTTACGCAGTCTGTGCTCTGGCTGCGCTGATTTGCTTTGTCATTAGGCTTGCGAAGAACTGCATGTCC…
JLYB-3		Lineage 1.8	Jilin	ATGTTGGGGAAATGCTTGATCGCGGGTTGCTACTCGCAATCGCTTTTTTTGTGGTATATCGTGCCGTTCTGTTTTGCTGCGCTCGTCAACGCCAGCAACAGCAGCTCCCATTTACAGTTGATTTACAACCTGACGATATGTGAGCTGAATGGCACAGATTGGCTGAACCACAGGTTTGACTGGGCAGTGGAGACTTTTGTTATCTTTCCTGTGTTGACTCATATTGTCTCTTACGGCGCCCTTACTACCAGCCATTTTCTTGACACGGTCGGTCTGGCTACTGTGTCCACTGCCGGATATTATCACAATCGGTATGTGTTGAGTAGCGTCTACGCCGTCTGTGCCCTGGCTGCGCTGGCCTGCTTCACCATTAGGTTGGCGAAAAATTGCATGTCCTGG…
JXFZ	PP315348	Lineage 1.5	Jiangxi	ATGTTGGGGAAATGCTTGACCGCGGGCTGTTGCTCGCAATTGCCTTTTTTGTGGTGTATCGTGCCGTTCTGTTTTGTTGCGCTCGTCAACGCCAGCAACAACAGCAGCTCCCATTTTCAGTTGATTTATAACTTGACGATATGTGAGCTGAATGGCACAGATTGGCTGAATCAACATTTTGATTGGGCAGTGGAGACCTTTGTTATTTTCCCTGTGTTGACTCATATTGTCTCCTATGGCGCCCTAACCACCAGCCATTTCCTCGACACAGCCGGCCTGATTATCGTGTCTGCCGCCGGATATCACCACGGGCGGTATGTTTTGAGCAGCATTTACGCCGCCTGCGCCCTAGCTGCATTAACTTGCTTCGTCATCAGGCTAACAAAAAATTGCATGTCC…
JXFZ-2		Lineage 1.5	Jiangxi	ATGTTGGGGAAATGCTTGACCGCGGGCTGTTGCTCGCAATTGCCTTTTTTGTGGTGTATCGTGCCGTTCTGTTTTGTTGCGCTCGTCAACGCCAGCAACAACAGCAGCTCCCATTTTCAGTTGATTTATAACTTGACGATATGTGAGCTGAATGGCACAGATTGGCTGAATCAACATTTTGATTGGGCAGTGGAGACCTTTGTTATTTTTCCTGTGTTGACTCATATTGTCTCCTATGGCGCCCTAACCACCAGCCATTTCCTCGACACAGCCGGCCTGATCACCGTGTCTGCCGCCGGATATCACCACGGGCGGTATGTTCTGAGCAGCATTTACGCCGCCTGCGCCCTAGCTGCATTAACTTGCTTCGTCATCAGGCTAACAAAAAATTGCATGTCC…
JXFZ-3		Lineage 1.5	Jiangxi	ATGTTGGGGAAATGCTTGACCGCGGGCTGTTGCTCGCAATTGCCTTTTTTGTGGTGTATCGTGCCGTTCTGTTTTGTTGCGCTCGTCAACGCCAGCAACAACAGCAGCTCCCATTTTCAGTTGATTTATAACTTGACGATATGTGAGCTGAATGGCACAGATTGGCTGAATCAACATTTTGATTGGGCAGTGGAGACCTTTGTTATTTTCCCTGTGTTGACTCATATTGTCTCCTATGGCGCCCTAACCACCAGCCATTTCCTCGACACAGCCGGCCTGATCATCGTGTCTGCCGCCGGATATCACCACGGGCGGTATGTTTTGAGCAGCATTTACGCCGCCTGCGCCCTAGCTGCATTAACTTGCTTCGTCATCAGGCTAACAAAAAATTGCATGTCC…
JXFZ-4		Lineage 1.5	Jiangxi	ATGTTGGGGAAATGCTTGACCGCGGGCTGTTGCTCGCAATTGCCTTTTTTGTGGTGTATCGTGCCGTTCTGTTTTGTTGCGCTCGTCAACGCCAGCAACAACAGCAGCTCCCATTTTCAGTTGATTTATAACTTGACGATATGTGAGCTGAATGGCACAGATTGGCTGAATCAACATTTTGATTGGGCAGTGGAGACCTTTGTTATTTTCCCTGTGTTGACTCATATTGTCTCCTATGGCGCCCTAACCACCAGCCATTTCCTCGACACAGCCGGCCTGATCATCGTGTCTGCCGCCGGATATCACCACGGGCGGTATGTTTTGAGCAGCATTTACGCCGCCTGCGCCCTAGCTGCATTAACTTGCTTCGTCATCAGGCTAACAAAAAATTGCATGTCC…
JXJA	PP315347	Lineage 1.5	Jiangxi	ATGTTGGGGAAATGCTTGACCGCGGGCTGCTGCTCGCAATTGTTTTTTTTGTGGTGTATCGTGCCGTTCTGTTTAGTTGCGCTCGTCAGCGCCAACAAAAACAGCAGCTCCCATTTACAGTCGATTTACTACCTGACGATATGTGAGCTGAATGGCACAGATTGGCTAAATAGAAGTTTTGATTGGGCGGTGGAGACCTTTGTTATTTTTCCTGTGTTGACTCATATTGTCTCCTATGGCGCCCTAACCACCAGCCATTTCCTTGACGCATTCGGCCTGATCGCCGTGTCTGCCGCCGGATATTACCACGGGCGATATGTCTTGAGCAGCATTTACGCCGTCTGCGCCCTAGCTGCGTTGACCTGCTTTGTCATCAGGCTAACAAAAAATTGCATGTCC…
JXJA-10		Lineage 1.5	Jiangxi	ATGTTGGGGAAATGCTTGACCGCGGGCTGCTGCTCGCAATTGTTTTTTTTGTGGTGTATCGTGCCGTTCTGTTTAGTTGCGCTCGTCAGCGCCAACAAAAACAGCAGCTCCCATTTACAGTTGATTTACAACCTGACGATATGTGAGCTGAATGGCACAGATTGGCTAAATGAAAGTTTTGATTGGGCGGTGGAGACCTTTGTTATTTTTCCTGTGTTGACTCATATTGTCTCCTATGGCGCCCTAACCACCAGCCATTTCCTTGACGCATTCGGCCTGATCGCCGTGTCTGCCGCCGGATATTACCACGGGCGATATGTCTTGAGCAGCATTTACGCCGTCTGCGCCCTAGCTGCATTAACCTGCTTTGTCATCAGGCTAACAAAAAATTGCATGTCC…
JXJA-18		Lineage 1.5	Jiangxi	ATGTTGGGGAAATGCTTGACCGCGGGCTGCTGCTCGCAATTGTTTTTTTTGTGGTGTATCGTGCCGTTCTGTTTAGTTGCGCTCGTCAGCGCCAACAAAAACAGCAGCTCCCATTTACAGTCGATTTACTACCTGACGATATGTGAGCTGAATGGCACAGATTGGCTAAATAGAAGTTTTGATTGGGCGGTGGAGACCTTTGTTATTTTTCCTGTGTTGACTCACATTGTCTCCTATGGCGCCCTAACCACCAGCCATTTCCTTGACGCATTCGGCCTGATCGCCGTGTCTGCCGCCGGATATTACCACAGGCGATATGTCTTGAGCAGCATTTACGCCGTCTGCGCCCTAGCTGCGTTAACCTGCTTTGTCATCAGGCTAACAAAAAATTGCATGTCC…
JXJA-19		Lineage 1.5	Jiangxi	ATGTTGGGGAAATGCTTGACCGCGGGCTGCTGCTCGCAATTGTTTTTTTTGTGGTGTATCGTGCCGTTCTGTTTAGTTGCGCTCGTCAGCGCCAACAAAAACAGCAGCTCCCATTTACAGTCGATTTACTACCTGACGATATGTGAGCTGAATGGCACAGATTGGCTAAATAGAAGTTTTGATTGGGCGGTGGAGACCTTTGTTATTTTTCCTGTGTTGACTCACATTGTCTCCTATGGCGCCCTAACCACCAGCCATTTCCTTGACGCATTCGGCCTGATCGCCGTGTCTGCCGCCGGATATTACCACAGGCGATATGTCTTGAGCAGCATTTACGCCGTCTGCGCCCTAGCTGCGTTAACCTGCTTTGTCATCAGGCTAACAAAAAATTGCATGTCC…
JXJA-2		Lineage 1.5	Jiangxi	ATGTTGGGGAAATGCTTGACCGCGGGCTGCTGCTCGCAATTGTTTTTTTTGTGGTGTATCGTGCCGTTCTGTTTAGTTGCGCTCGTCAGCGCCAACAAAAACAGCAGCTCCCATTTACAGTCGATTTACTACCTGACGATATGTGAGCTGAATGGCACAGATTGGCTAAATAGAAGTTTTGATTGGGCGGTGGAGACCTTTGTTATTTTTCCTGTGTTGACTCATATTGTCTCCTATGGCGCCCTAACCACCAGCCATTTCCTTGACGCATTCGGCCTGATCGCCGTGTCTGCCGCCGGATATTACCACGGGCGATATGTCTTGAGCAGCATTTACGCCGTCTGCGCCCTAGCTGCGTTAACCTGCTTTGTCATCAGGCTAACAAAAAATTGCATGTCC…
JXJA-20		Lineage 1.5	Jiangxi	ATGTTGGGGAAATGCTTGACCGCGGGCTGCTGCTCGCAATTGTTTTTTTTGTGGTGTATCGTGCCGTTCTGTTTAGTTGCGCTCGTCAGCGCCAACAAAAACAGCAGCTCCCATTTACAGTCGATTTACTACCTGACGATATGTGAGCTGAATGGCACAGATTGGCTAAATAGAAGTTTTGATTGGGCRGTGGAGACCTTTGTTATTTTTCCTGCGTTGACTCATATTGTCTCCTATGGCGCCCTAACCACCAGCCATTTCCTTGACGCATTCGGCCTGATCGCCGTGTCTGCCGCCGGATATTACCACGAGCGATATGTCTTGAGCAGCATTTACGCCGTCTGCGCCCTAGCTGCGTTAACCTGCTTTGTCATCAGGCTAACAAAAAATTGCATGTCC…
JXJA-21		Lineage 1.5	Jiangxi	ATGTTGGGGAAATGCTTGAYCGCGGGCTGCTGCTCGCAATTGTTTTTTTTGTGGTGTATCGTGCCGTTCTGTTTAGTTGCGCTCGTCAGCGCCAACAAAAACAGCAGCTCCCATTTACAGTTGATTTACAACCTGACGATATGTGAGCTGAATGGCACAGATTGGCTAAATAGCAGTTTTGATTGGGCGGTGGAGACCTTTGTTATTTTTCCTGTGTTGACTCATATTGTCTCCTATGGCGCCCTAACCACCAGCCATTTCCTTGACGCATTCGGCCTGATCGCCGTGTCTGCCGCCGGATATTACCACAGGCGATATGTCTTGAGCAGCATTTACGCTGTCTGCGCCCTAGCTGCGTTAACCTGCTTTGTCATCAGGCTAACAAAAAATTGCATGTCC…
JXJA-3		Lineage 1.5	Jiangxi	ATGTTGGTGAAATGCTTGACCGCGGGCTGCTGCTCGCAATTGTTTTTTTTGTGGTGTATCGTGCCGTTCTGTTTAGTTGCGCTCGTCAGCGCCAACAAAAGCAGCAGCTCCCATTTACAGTCGATTTACAACCTGACGATATGTGAGCTGAATGGCACAGATTGGCTAAATAGAAGTTTTGATTGGGCGGTGGAGACCTTTGTTATTTTTCCTGTGTTGACTCATATTGTCTCCTATGGCGCCCTAACCACCAGCCATTTCCTTGACGCATTCGGCCTGACCGCCGTGTCTGCCGCCGGATATTACCACGGGCGATATGTCTTGAGCAGCATTTACGCCGTCTGCGCCCTAGCTGCGTTAACCTGCTTTGTCATCAGGCTAACAAAAAATTGCATGTCC…
JXJA-4		Lineage 1.5	Jiangxi	ATGTTGGGGAAATGCTTGACCGCGGGCTGCTGCTCGCAATTGTTTTTTTTGTGGTGTATCGTGCCGTTCTGTTTAGTTGCGCTCGTCAGCGCCAACAAAAACAGCAGCTCCCATTCACAGTCGATTTACAACCYGACGATATGTGAGCTGAATGGCACAGATTGGCTAAATAGAAATTTTGATTGGGCGGTGGAGACCTTTGTTATTTTTCCTGTGTTGACTCATATTGTCTCCTATGGCGCCCTAACCACCAGCCATTTCCTTGACGCATTCGGCCTGATCGCCGTGTCTGCCGCCGGATATTACCACGGGCGATATGTCTTGAGCAGCATTTACGCCGTCTGCGCCCTAGCTGCGTTAACCTGCTTTGTCATCAGGCTAACAAAAAATTGCATGTCC…
JXJA-5		Lineage 1.5	Jiangxi	ATGTTGGGGAAATGCTTGACCGCGGGCTGCTGCTCGCAATTGTTTTTTTTGTGGTGTATCGTGCCGTTCTGTTTAGTTGCGCTCGTCAGCGCCGACAAAAACAGCAGCTCCCATTTACAGTCGATTTACTACCTGACGATATGTGAGCTGAATGGCACAGATTGGCTAAATGAAAGTTTTGATTGGGCGGTGGAGACCTTTGTTATTTTTCCTGTGTTGACTCATATTGTCTCCTATGGCGCCCTAACCACCAGCCATTTCCTTGACGCATTCGGCCTGATCGCCGTGTCTGCCGCCGGATATTACCACGGGCGATATGTCTTGAGCAGCATTTACGCCGTCTGCGCCCTAGCTGCGTTAACCTGCTTTGTCATCAGGCTAACAAAAAATTGCATGTCC…
JXJA-6		Lineage 1.5	Jiangxi	ATGTTGGGGAAATGCTTGACCGCGGGCTGCTGCTCGCAATTGTTTTTTTTGTGGTGTATCGTGCCGTTCTGTTTAGTTGCGCTCGTCAGCGCCAACAAAAACAGCAGCTCCCATTTACAGTCGATTTACTACCTGACGATATGTGAGCTGAATGGCACAGATTGGCTAAATAGAAGTTTTGATTGGGCGGTGGAGACCTTTGTTATTTTTCCTGTGTTGACTCACATTGTCTCCTATGGCGCCCTAACCACCAGCCATTTCCTTGACGCATTCGGCCTGATCGCCGTGTCTGCCGCCGGATATTACCACAGGCGATATGTCTTGAGCAGCATTTACGCCGTCTGCGCCCTAGCTGCGTTAACCTGCTTTGTCATCAGGCTAACAAAAAATTGCATGTCC…
JXJA-7		Lineage 1.5	Jiangxi	ATGTTGGGGAAATGCTTGACCGCGGGCTGCTGCTCGCAATTGTTTTTTTTGTGGTGTATCGTGCCGTTCTGTTTAGTTGCGCTCGTCAGCGCCAACAAAAACAGCAGCTCCCATTTACAGTCGATTTACTACCTGACGATATGTGAGCTGAATGGCACAGATTGGCTAAATAGAAGTTTTGATTGGGCGGTGGAGACCTTTGTTATTTTTCCTGTGTTGACTCACATTGTCTCCTATGGCGCCCTAACCACCAGCCATTTCCTTGACGCATTCGGCCTGATCGCCGTGTCTGCCGCCGGATATTACCACAGGCGATATGTCTTGAGCAGCATTTACGCCGTCTGCGCCCTAGCTGCGTTAACCTGCTTTGTCATCAGGCTAACAAAAAATTGCATGTCC…
JXJA-8		Lineage 1.5	Jiangxi	ATGTTGGGGAAATGCTTGACCGCGGGCTGCTGCTCGCAATTGTTTTTTTTGTGGTGTATCGTGCCGTTCTGTTTAGTTGCGCTCGTCAGCGCCAACAAAAACAGCAGCTCCCATTTACAGTCGATTTACTACCTGACGATATGTGAGCTGAATGGCACAGATTGGCTAAATAGAAGTTTTGATTGGGCRGTGGAGACCTTTGTTATTTTTCCTGCGTTGACTCATATTGTCTCCTATGGCGCCCTAACCACCAGCCATTTCCTTGACGCATTCGGCCTGATCGCCGTGTCTGCCGCCGGATATTACCACGAGCGATATGTCTTGAGCAGCATTTACGCCGTCTGCGCCCTAGCTGCGTTAACCTGCTTTGTCATCAGGCTAACAAAAAATTGCATGTCC…
JXJA-9		Lineage 1.5	Jiangxi	ATGTTGGGGAAATGCTTGAYCGCGGGCTGCTGCTCGCAATTGTTTTTTTTGTGGTGTATCGTGCCGTTCTGTTTAGTTGCGCTCGTCAGCGCCAACAAAAACAGCAGCTCCCATTTACAGTTGATTTACAACCTGACGATATGTGAGCTGAATGGCACAGATTGGCTAAATAGCAGTTTTGATTGGGCGGTGGAGACCTTTGTTATTTTTCCTGTGTTGACTCATATTGTCTCCTATGGCGCCCTAACCACCAGCCATTTCCTTGACGCATTCGGCCTGATCGCCGTGTCTGCCGCCGGATATTACCACAGGCGATATGTCTTGAGCAGCATTTACGCTGTCTGCGCCCTAGCTGCGTTAACCTGCTTTGTCATCAGGCTAACAAAAAATTGCATGTCC…
LNDD-1		Lineage 1.5	Liaoning	ATGTTGGGGAAATGCTTGACCGCGGGCTGCTGCTCGCAATTGCCTTTTTTGTGGTGTATCGTGCCGTTCTGTTTTGTTGCGCTCGTCAACGCCAGCAACAGCAGCAGCTCCCATTTACAGTTGATTTATAACCTGACGATATGTGAGCTGAATGGCACAGATTGGCTAAATAAAAGTTTTGATTGGGCGGTTGAGACCTTTGTTATTTTTCCAGTGTTAACCCATATTGTCTCCTATGGCGCCCTCACCACCAGCCATTTCCTTGACACAGTCGGCCTGACAACTGTGTCTGCCGCCGGATATTACCATGGGCGGTATGTCTTGAGTAGCATTTACGCCGTATGCGCTTTGGCTGCGTTGACTTGCTTCGTCATCAGGCTAACAAAAAATTGCATGTCC…
LNDD-10-1		Lineage 1.5	Liaoning	ATGTTGGGGAAGTGCTTGACCGCGTGCTGTTGCTCGCGATTGCTTTTTTTGTGGTGTATCGTGCCGTTCTATCTTGCTGTGCTCGTCAACGCCAGCAACGACAACAGCTCTCATATTCAGTTGATTTATAACTTAACGTTATGTGAGCTGAATGGCACAGATTGGCTGGCACAAAAATTTGACTGGGCAGTGGAGACTTTTGTCATCTTCCCCGTGTTGACTCACATTGTTTCCTATGGGGCACTCACCACCAGCCATTTCCTTGACACAGTTGGTCTGGCCACTGTGTCCACCGCCGGATATTATCACGGGCGGTATGTCTTGAGTAGCATTTACGCAGTCTGTGCTCTGGCTGCGCTGATTTGCTTTGTCATTAGGCTTGCGAAGAACTGCATGTCC…
LNDD-10-2		Lineage 1.5	Liaoning	ATGTTGGGGAAATGCTTGACCGCGGGCTGCTGCTCGCAATTGCCTTTTTTGTGGTGTATCGTGCCGTTCTGTTTTGTTGCGCTCGTCAACGCCATCAACAACGGCAGCTCCCATTCACAGTTGATTTATAACCTGACGATATGTGAGCTGAATGGCACAGATTGGCCAAATAAAAATTTTGATTGGGCGGTTGAGACCTTTGTTATTTTTCCTGTGTTAACTCATATTGTCTCCTATGGCGCCCTCACCACCAGCCATTTCCTTGACACAGTCGGCCTGACAACTGTGTCTGCCGCCGGATATTATCATGGGCGGTATGTCTTGAGCAGCATTTACGCCGTATGCGCTTTGGCTGCGTTGACTTGCTTCGTCATCAGGCTAACAAAAAATTGCATGTCC…
LNDD-2		Lineage 8	Liaoning	ATGTTGGGGAAGTGCTTGACCGCGTGCTGTTGCTCGCGATTGCTTTTTTTGTGGTGTATCGTGCCGTTCTATCTTGCTGTGCTCGTCAACGCCAGCAACGACAACAGCTCTCATATTCAGTTGATTTATAACTTAACGTTATGTGAGCTGAATGGCACAGATTGGCTGGCACAAAAATTTGACTGGGCAGTGGAGACTTTTGTCATCTTCCCCGTGTTGACTCACATTGTTTCCTATGGGGCACTCACCACCAGCCATTTCCTTGACACAGTTGGTCTGGCCACTGTGTCCACCGCCGGATATTATCACGGGCGGTATGTCTTGAGTAGCATTTACGCAGTCTGTGCTCTGGCTGCGCTGATTTGCTTTGTCATTAGGCTTGCGAAGAACTGCATGTCC…
LNDD-3		Lineage 1.5	Liaoning	ATGTTGGGGTAATGCTTGACCGCGGGCTGCTGCTCGCAATTGCCTTTTTTGTGGTGTATCGTGCCGTTCTGTTTTGTTGCGCTCGTCGACGCCATCAACAGCAGCAGCTCCCATTCACAGTTGATTTATAACCTGACGATATGTGAGCTGAATGGCACAGATTGGCTAAATAAAAATTTTGATTGGGCGGTTGAGACCTTTGTTATTTTTCCTGTGTTAACTCATATTGTCTTCTATGGCGCCCTCACCACCAGCCATTTCCTTGACACAGTCGGCCTGACAACTGTGTCTGCCGCCGGATATTATCATGGGCGGTATGTCTTGAGCAGCATTTACGCCGTATGCGCTTTGGCTGCGTTGACTTGCTTCGTCATCAGGCTAACAAAAAATTGCATGTCC…
LNDD-4		Lineage 1.5	Liaoning	ATGTTGGGGAAATGCTTGACCGCGGGCTGCTGCTCGCAATTGCCTTTTTTGTGGTGTATCGTGCCGTTCTGTTTTGTTGCGCTCGTCAACGCCATCAACAACGGCAGCTCCCATTCACAGTTGATTTATAACCTGACGATATGTGAGCTGAATGGCACAGATTGGCCAAATAAAAATTTTGATTGGGCGGTTGAGACCTTTGTTATTTTTCCTGTGTTAACTCATATTGTCTCCTATGGCGCCCTCACCACCAGCCATTTCCTTGACACAGTCGGCCTGACAACTGTGTCTGCCGCCGGATATTATCATGGGCGGTATGTCTTGAGCAGCATTTACGCCGTATGCGCTTTGGCTGCGTTGACTTGCTTCGTCATCAGGCTAACAAAAAATTGCATGTCC…
LNDD-5		Lineage 8	Liaoning	ATGTTGGGGAAGTGCTTGACCGCGTGCTGTTGCTCGCGATTGCTTTTTTTGTGGTGTATCGTGCCGTTCTATCTTGCTGTGCTCGTCAACGCCAGCAACGACAACAGCTCTCATATTCAGTTGATTTATAACTTAACGTTATGTGAGCTGAATGGCACAGATTGGCTGGCACAAAAATTTGACTGGGCAGTGGAGACTTTTGTCATCTTCCCCGTGTTGACTCACATTGTTTCCTATGGGGCACTCACCACCAGCCATTTCCTTGACACAGTTGGTCTGGCCACTGTGTCCACCGCCGGATATTATCACGGGCGGTATGTCTTGAGTAGCATTTACGCAGTCTGTGCTCTGGCTGCGCTGATTTGCTTTGTCATTAGGCTTGCGAAGAACTGCATGTCC…
LNDD-6		Lineage 8	Liaoning	ATGTTGGGGAAATGCTTGACCGCGGGCTGCTGCTCGCAATTGCCTTTTTTGTGGTGTATCGTGCCGTTCTGTTTTGTTGCGCTCGTCAACGCCAGCAACAGCAGCAGCTCCCATTTACAGTTGATTTATAACCTGACGATATGTGAGCTGAATGGCACAGATTGGCTAAATAAAAGTTTTGATTGGGCGGTTGAGACCTTTGTTATTTTTCCAGTGTTAACCCATATTGTCTCCTATGGCGCCCTCACCACCAGCCATTTCCTTGACACAGTCGGCCTGACAACTGTGTCTGCCGCCGGATATTACCATGGGCGGTATGTCTTGAGTAGCATTTACGCCGTATGCGCTTTGGCTGCGTTGACTTGCTTCGTCATCAGGCTAACAAAAAATTGCATGTCC…
LNDD-7		Lineage 8	Liaoning	ATGTTGGGGAAATGCTTGACCGCGGGCTGCTGCTCGCAATTGCCTTTTTTGTGGTGTATCGTGCCGTTCTGTTTTGTTGCGCTCGTCAACGCCATCAACAACGGCAGCTCCCATTCACAGTTGATTTATAACCTGACGATATGTGAGCTGAATGGCACAGATTGGCCAAATAAAAATTTTGATTGGGCGGTTGAGACCTTTGTTATTTTTCCTGTGTTAACTCATATTGTCTCCTATGGCGCCCTCACCACCAGCCATTTCCTTGACACAGTCGGCCTGACAACTGTGTCTGCCGCCGGATATTATCATGGGCGGTATGTCTTGAGCAGCATTTACGCCGTATGCGCTTTGGCTGCGTTGACTTGCTTCGTCATCAGGCTAACAAAAAATTGCATGTCC…
LNDD-8		Lineage 8	Liaoning	ATGTTGGGGAAGTGCTTGACCGCGTGCTGTTGCTCGCGATTGCTTTTTTTGTGGTGTATCGTGCCGTTCTATCTTGCTGTGCTCGTCAACGCCAGCAACGACAACAGCTCTCATATTCAGTTGATTTATAACTTAACGTTATGTGAGCTGAATGGCACAGATTGGCTGGCACAAAAATTTGACTGGGCAGTGGAGACTTTTGTCATCTTCCCCGTGTTGACTCACATTGTTTCCTATGGGGCACTCACCACCAGCCATTTCCTTGACACAGTTGGTCTGGCCACTGTGTCCACCGCCGGATATTATCACGGGCGGTATGTCTTGAGTAGCATTTACGCAGTCTGTGCTCTGGCTGCGCTGATTTGCTTTGTCATTAGGCTTGCGAAGAACTGCATGTCC…
LNDD-9		Lineage 8	Liaoning	ATGTTGGGGAAGTGCTTGACCGCGTGCTGTTGCTCGCGATTGCTTTTTTTGTGGTGTATCGTGCCGTTCTATCTTGCTGTGCTCGTCAACGCCAGCAACGACAACAGCTCTCATATTCAGTTGATTTATAACTTAACGTTATGTGAGCTGAATGGCACAGATTGGCTGGCACAAAAATTTGACTGGGCAGTGGAGACTTTTGTCATCTTCCCCGTGTTGACTCACATTGTTTCCTATGGGGCACTCACCACCAGCCATTTCCTTGACACAGTTGGTCTGGCCACTGTGTCCACCGCCGGATATTATCACGGGCGGTATGTCTTGAGTAGCATTTACGCAGTCTGTGCTCTGGCTGCGCTGATTTGCTTTGTCATTAGGCTTGCGAAGAACTGCATGTCC…
NMCF-2		Lineage 1.5	Inner Mongolia	ATGTTGGGGAAATGCTTGACCGCGGGCTGCTGCTCGCAATTGCTTTTTTTGTGGTGTATCGTGCCGTTCTGTTTAGTTTCGCTCGTCAACGCCAACGACAACAGCAGCTCCCATTTACAGTTGATTTATAACCTGACGATATGTGAGCTGAATGGCACAGATTGGCTAAATAAAAGTTTTGATTGGGCAGTGGAGACCTTTGTTATTTTTCCTGTTTTGACTCATATTGTCTCCTATGGCGCCCTAACCACCAGCCATTTCCTTGACACAGTCGGCCTGATCACCGTGTCTACCGCTGGATATTACCACGGGCGGTATGTCTTGAGCAGCATTTACGCCGTCTGCGCCCTAGCTGCGTTAACTTGCTTCGTCATCAGGCTAACAAAAAATTGCATGTCC…
SCCD-1		Lineage 8	Sichuan	ATGTTGGGGAAGTGCTCGACCGCGCGCTGTTGCTCGCGATCGCTTTTTTTGTGGTGTATCGTGCCGTCCTATCTTGCTGTGCTCGTCAACGCCAGCGGAAACAACAGCTCTCATATTCAGTTGATTTATAACTTAACGCTATGTGAGCTGAATGGCACAGATTGGTTGGCACAAAAATTTGACTGGGCAGTGGAGACTTTTGTCATCTTCCCCGTGTTGACTCACATTGTTTCCTATGCGGCACTCACCACCAGCCATTTCCTTGACACAGTTGGTCTGGCCACTGTGTCCACCGCCGGATATTATCACGGGCGGTATGTCTTGAGTAGCATTTACGCAGTCTGTGCTCTGGCTGCGCTGATTTGCTTTGTCATTAGGCTTGCGAAGAACTGCATGTCC…
SCCD-2		Lineage 8	Sichuan	ATGTTGGGGAAGTGCTCGACCGCGCGCTGTTGCTCGCGATCGCTTTTTTTGTGGTGTATCGTGCCGTCCTATCTTGCTGTGCTCGTCAACGCCAGCGGAAACAACAGCTCTCATATTCAGTTGATTTATAACTTAACGCTATGTGAGCTGAATGGCACAGATTGGTTGGCACAAAAATTTGACTGGGCAGTGGAGACTTTTGTCATCTTCCCCGTGTTGACTCACATTGTTTCCTATGCGGCACTCACCACCAGCCATTTCCTTGACACAGTTGGTCTGGCCACTGTGTCCACCGCCGGATATTATCACGGGCGGTATGTCTTGAGTAGCATTTACGCAGTCTGTGCTCTGGCTGCGCTGATTTGCTTTGTCATTAGGCTTGCGAAGAACTGCATGTCC…
SCCD-4		Lineage 8	Sichuan	ATGTTGGGGAAGTGCTCGACCGCGCGCTGTTGCTCGCGATCGCTTTTTTTGTGGTGTATCGTGCCGTCCTATCTTGCTGTGCTCGTCAACGCCAGCGGAAACAACAGCTCTCATATTCAGTTGATTTATAACTTAACGCTATGTGAGCTGAATGGCACAGATTGGTTGGCACAAAAATTTGACTGGGCAGTGGAGACTTTTGTCATCTTCCCCGTGTTGACTCACATTGTTTCCTATGCGGCACTCACCACCAGCCATTTCCTTGACACAGTTGGTCTGGCCACTGTGTCCACCGCCGGATATTATCACGGGCGGTATGTCTTGAGTAGCATTTACGCAGTCTGTGCTCTGGCTGCGCTGATTTGCTTTGTCATTAGGCTTGCGAAGAACTGCATGTCC…
SCDZ	PP315354	Lineage 1.8	Sichuan	ATGTTGGGGAAATGCTTGACCGCGGGTTATTGCTCATCATTTCTTTTTTTGTGGTGTATCGTGCCATCCTGTTTTGTTGTGCTCGCCAACGCCAACAGCAACAACAGCTCTCATTTACAGTTGATTTATAACTTGACGATATGTGAGCTGAATGGCACAGAATGGCTGAATGAAAAGTTTGGCTGGGCAGTGGAGACTTTCGTCATCTTCCCTGCTTTGACTCATATTGTCTCTTATGGCGCCCTTACCACTAGTCATTTTCTTGACACGGTCGGCCTGCTCACTGTGTCCACTGCTGGATATTACCACAAGCGGTACGTATTGAGTAGCATCTACGCTGTTTGTGCCCTGGCTGCGTTTGCTTGCTTCGCCATTAGGTTGGCGAAAAATTGCATGTCC…
SCDZ-10		Lineage 1.8	Sichuan	ATGTTGGGGAAATGCTTGACCGCGGGTTATTGCTCATCATTGCTTTTTTTGTGGTGTATCGTGCCATCCTGTTTTGTTGTGCTCGCCAACGCCAACAGCAACAACAGCTCTCATTTACAGTTGATTTATAACTTGACGATATGTGAGCTGAATGGCACAGAATGGCTGAATGAAAAGTTTGGCTGGGCAGTGGAGACTTTCGTCATCTTCCCTGCTTTGACTCATATTGTCTCTTATGGCGCCCTTACCACTAGTCATTTTCTTGACACGGTCGGCCTGCTCACTGTGTCCACTGCTGGATATTACCGCAAGCGGTACGTATTGAGTAGCATCTACGCTGTTTGTGCCCTGGCTGCGTTTGCTTGCTTCGCCATTAGGTTGGCAAAAAATTGCATGTCC…
SCDZ-11		Lineage 1.8	Sichuan	ATGTTGGGGAAATGCTTGACCGCGGGTTATTGCTCATCATTGCCTTTTTTGTGGTGTATCGTGCCATCCTGTTTTGTTGTGCTCGCCAACGCCAACAACAACAACAGCTCTCATTTACAGTTGATTTATAACTTGACGATATGTGAGCTGAATGGCACAGAATGGCTGAATGCAAAGTTTGGCTGGGCAGTGGAGACTTTCGTCATCTTCCCTGCTTTGACTCATATTGTCTCTTATGGCGCCCTTACCACTAGTCATTTTCTTGACACGGTCGGTCTGCTCACTGTGTCCACTGCTGGATATTACCACAAGCGGTACGTATTGAGTAGCATCTACGCTGTTTGTGCCCTGGCTGCGTTTGCTTGCTTCGCCATTAGGTTGGCGAAAAATTGCATGTCC…
SCDZ-2		Lineage 1.8	Sichuan	ATGTTGGGGAAATGCTTGACCGCGGGTTATTGCTCATCATTGCTTTTTTTGTGGTGTATCGTGCCATCCTGTTTTGTTGTGCTCGCCAACGCCAACAACAACAACAGCTCTCATTTACAGTTGATTTATAACTTGACGATATGTGAGCTGAATGGCACAGAATGGCTGAATGCAAAGTTTGGCTGGGCAGTGGAGACTTTCGTCATCTTCCCTGCTTTGACTCATATTGTCTCTTATGGCGCCCTTACCACTAGTCATTTTCTTGACACGGTCGGCCTGCTCACTGTGTCCACTGCTGGATATTACCACAAGCGGTACGTATTGAGTAGCATCTACGCTGTTTGTGCCCTGGCTGCGTTTGCTTGCTTCGCCATTAGGTTGGCGAAAAATTGCATGTCC…
SCDZ-3		Lineage 1.8	Sichuan	ATGTTGGGGAAATGCTTGACCGCGGGTTATTGCTCATCATTGCTTTTTTTGTGGTGTATCGTGCCATCCTGTTTTGTTGTGCTCGCCAACGCCAACAGCAACAACAGCTCTCATTTACAGTTGATTTATAACTTGACGATATGTGAGCTGAATGGCACAGAATGGCTGAATGAAAAGTTTGGCTGGGCAGTGGAGACTTTCGTCATCTTCCCTGCTTTGACTCATATTGTCTCTTATGGCGCCCTTACCACTAGTCATTTTCTTGACACGGTCGGCCTGCTCACTGTGTCCACTGCTGGATATTACCGCAAGCGGTACGTATTGAGTAGCATCTACGCTGTTTGTGCCCTGGCTGCGTTTGCTTGCTTCGCCATTAGGTTGGCAAAAAATTGCATGTCC…
SCDZ-4		Lineage 1.8	Sichuan	ATGTTGGGGAAATGCTTGACCGCGGGTTATTGCTCATCATTGCTTTTTTTGTGGTGTATCGTGCCATCCTGTTTTGTTGTGCTCGCCAACGCCAACAGCAACAACAGCTCTCATTTACAGTTGATTTATAACTTGACGATATGTGAGCTGAATGGCACAGAATGGCTGAATGAAAAGTTTGGCTGGGCAGTGGAGACTTTCGTCATCTTCCCTGCTTTGACTCATATTGTCTCTTATGGCGCCCTTACCACTAGTCATTTTCTTGACACGGTCGGCCTGCTCACTGTGTCCACTGCTGGATATTACCGCAAGCGGTACGTATTGAGTAGCATCTACGCTGTTTGTGCCCTGGCTGCGTTTGCTTGCTTCGCCATTAGGTTGGCAAAAAATTGCATGTCC…
SCDZ-5		Lineage 1.8	Sichuan	ATGTTGGGGAAATGCTTGACCGCGGGTTATTGCTCATCATTGCCTTTTTTGTGGTGTATCGTGCCATCCTGTTTTGTTGTGCTCGCCAACGCCAACAACAACAACAGCTCTCATTTACAGTTGATTTATAACTTGACGATATGTGAGCTGAATGGCACAGAATGGCTGAATGCAAAGTTTGGCTGGGCAGTGGAGACTTTCGTCATCTTCCCTGCTTTGACTCATATTGTCTCTTATGGCGCCCTTACCACTAGTCATTTTCTTGACACGGTCGGTCTGCTCACTGTGTCCACTGCTGGATATTACCACAAGCGGTACGTATTGAGTAGCATCTACGCTGTTTGTGCCCTGGCTGCGTTTGCTTGCTTCGCCATTAGGTTGGCGAAAAATTGCATGTCC…
SCDZ-9		Lineage 1.8	Sichuan	ATGTTGGGGAAATGCTTGACCGCGGGTTATTGCTCATCATTGCTTTTTTTGTGGTGTATCGTGCCATCCTGTTTTGTTGTGCTCGCCAACGCCAACAGCAACAACAGCTCTCATTTACAGTTGATTTATAACTTGACGATATGTGAGCTGAATGGCACAGAATGGCTGAATGAAAAGTTTGGCTGGGCAGTGGAGACTTTCGTCATCTTCCCTGCTTTGACTCATATTGTCTCTTATGGCGCCCTTACCACTAGTCATTTTCTTGACACGGTCGGCCTGCTCACTGTGTCCACTGCTGGATATTACCGCAAGCGGTACGTATTGAGTAGCATCTACGCTGTTTGTGCCCTGGCTGCGTTTGCTTGCTTCGCCATTAGGTTGGCAAAAAATTGCATGTCC…
SCGY-1	PP315344	Lineage 1.8	Sichuan	ATGTTGGGGAAATGCTTGACCGCGGGCTATTGCTCGCAATTGCTTTTTTTGTGGTGTATCGTGCCATTCTATCTTGCTGCGTTCGTCAACGCCAGCAGCAACAGCAGCTCCCATTTACAGTTGATTTACAACCTGACGATATGTGAGCTGAATGGCACAGAATGGCTGAACAAAAGATTTGACTGGGCAGTGGAGACTTTTGTTATCTTTCCTGCGTTGACTCATATCGTCTCTTACGGCGCCCTCACCACTAGCCATTTTCTTGACACGGTCGGCCTTATTGTTGTATCTACTGCCGGTTATGTTCACGGGCGGTATGTGTTGAGTAGCATCTACGCTGTCTGTGCCCTGGCTGCGCTGATTTGCTTCACCATTAGGCTGGCGAAAAATTGCATGTCC…
SCGY-2	PP315350	Lineage 1.8	Sichuan	ATGTTGGGGAAATGCTTGACCGCGGGCTATTGCTCGCAATTGCTTTTTTTGTGGTGTATCGTGCCATTCTATCTTGCTGCGTTCGTCAACGCCAACAGCAGCAGCAGCTCCCATTTACAGTCGATTTACAACCTGACGATATGTGAGCTGAATGGCACAGAATGGCTGAACGAAAGATTTAACTGGGCAGTGGAGACTTTTGTTATCTTTCCTGCGTTGACTCATATTGTCTCTTACGGCGCCCTCACCACTAGCCATTTTCTTGACACGGTCGGCCTTATTGTTGTATCTACTGCCGGTTATGTTCACGGGCGGTATGTGTTGAGTAGCATCTACGCTGTCTGTGCCCTGGCTGCGCTGATTTGCTTCACCATTAGGCTGGCGAAAAATTGCATGTCC…
SCGY-3		Lineage 1.8	Sichuan	ATGTTGGGGAAATGCTTGACCGCGGGCTATTGCTCGCAATTGCTTTTTTTGTGGTGTATCGTGCCATTCTATCTTGCTGCGTTCGTCAACGCCAGCAGCAACAGCAGCTCCCATTTACAGTTGATTTACAACCTGACGATATGTGAGCTGAATGGCACAGAATGGCTGAACAAAAGATTTGACTGGGCAGTGGAGACTTTTGTTATCTTTCCTGCGTTGACTCATATTGTCTCTTACGGCGCCCTCACCACTAGCCATTTTCTTGACACGGTCGGCCTTATTGTTGTATCTACTGCCGGTTATGTTCACGGGCGGTATGTGTTGAGTAGCATCTACGCTGTCTGTGCCCTGGCTGCGCTGATTTGCTTCACCATTAGGCTGGCGAAAAATTGCATGTCC…
SCGY-5		Lineage 1.8	Sichuan	ATGTTGGGGAAATGCTTGACCGCGGGCTATTGCTCGCAATTGCTTTTTTTGTGGTGTATCGTGCCATTCTATCTTGCTGCGTTCGTCAACGCCAGCAGCAACAGCAGCTCCCATTTACAGTTGATTTACAACCTGACGATATGTGAGCTGAATGGCACAGAATGGCTGAACAAAAGATTTGACTGGGCAGTGGAGACTTTTGTTATCTTTCCTGCGTTGACTCATATCGTCTCTTACGGCGCCCTCACCACTAGCCATTTTCTTGACACGGTCGGCCTTATTGTTGTATCTACTGCCGGTTATGTTCACGGGCGGTATGTGTTGAGTAGCATCTACGCTGTCTGTGCCCTGGCTGCGCTGATTTGCTTCACCATTAGGCTGGCGAAAAATTGCATGTCC…
SCGY-6		Lineage 1.8	Sichuan	ATGTTGGGGAAATGCTTGACCGCGGGCTATTGCTCGCAATTGCTTTTTTTGTGGTGTATCGTGCCATTCTATCTTGCTGCGTTCGTCAACGCCAGCAGCAACAGCAGCTCCCATTTACAGTTGATTTACAACCTGACGATATGTGAGCTGAATGGCACAGAATGGCTGAACAAAAGATTTGACTGGGCAGTGGAGACTTTTGTTATCTTTCCTGCGTTGACTCATATTGTCTCTTACGGCGCCCTCACCACTAGCCATTTTCTTGACACGGTCGGCCTTATTGTTGTATCTACTGCCGGTTATGTTCACGGGCGGTATGTGTTGAGTAGCATCTACGCTGTCTGTGCCCTGGCTGCGCTGATTTGCTTCACCATTAGGCTGGCGAAAAATTGCATGTCC…
SCGY-7		Lineage 1.8	Sichuan	ATGTTGGGGAAATGCTTGACCGCGGGCTATTGCTCGCAATTGCTTTTTTTGTGGTGTATCGTGCCATTCTATCTTGCTGCGTTCGTCAACGCCAACAGCAGCAGCAGCTCCCATTTACAGTCGATTTACAACCTGACGATATGTGAGCTGAATGGCACAGAATGGCTGAACGAAAGATTTAACTGGGCAGTGGAGACTTTTGTTATCTTTCCTGCGTTGACTCATATTGTCTCTTACGGCGCCCTCACCACTAGCCATTTTCTTGACACGGTCGGCCTTATTGTTGTATCTACTGCCGGTTATGTTCACGGGCGGTATGTGTTGAGTAGCATCTACGCTGTCTGTGCCCTGGCTGCGCTGATTTGCTTCACCATTAGGCTGGCGAAAAATTGCATGTCC…
SCLS-1		Lineage 8	Sichuan	ATGTTGGGGAAGTGCTTGACCGCGTGCTGTTGCTCGCGATTGCTTTTTTTGTGGTGTATCGTGCCGTCCTATCTTGCTGTGCTCGTCAACGCCAGCAACAACAACAGCTCTCATATTCAGTTGATTTATAACTTAACGCTATGTGAGCTGAATGGCACAGATTGGCTGGCACAAAAATTTGACTGGGCAGTGGAGACTTTTGTCATCTTCCCCGTGTTGACTCACATTGTTTCCTATGGGGCACTCACCACCAGCCATTTCCTTGACACAGTTGGTCTGGCCACTGTGTCTACCGCCGGATATTATCACGGGCGGTATGTCTTGAGTAGCATTTACGCAGTCTGTGCTCTGGCTGCGCTGATTTGCTTTGTCATTAGGCTTGCGAAGAACTGCATGTCC…
SCLS-3		Lineage 8	Sichuan	ATGTTGGGGAAGTGCTTGACCGCGTGCTGTTGCTCGCGATTGCTTTTTTTGTGGTGTATCGTGCCGTCCTATCTTGCTGTGCTCGTCAACGCCAGCAACAACAACAGCTCTCATATTCAGTTGATTTATAACTTAACGCTATGTGAGCTGAATGGCACAGATTGGCTGGCACAAAAATTTGACTGGGCAGTGGAGACTTTTGTCATCTTCCCCGTGTTGACTCACATTGTTTCCTATGGGGCACTCACCACCAGCCATTTCCTTGACACAGTTGGTCTGGCCACTGTGTCTACCGCCGGATATTATCACGGGCGGTATGTCTTGAGTAGCATTTACGCAGTCTGTGCTCTGGCTGCGCTGATTTGCTTTGTCATTAGGCTTGCGAAGAACTGCATGTCC…
SCMS	PP315352	Lineage 1.8	Sichuan	ATGTTGGGGAAATGCTTGACCGCGGGATGTTGCTCGCAATTGCTTTTTTTGTGGTATATCGTGCCATTCTGTTTTGTTGTGCTCGTCAACGCCA---ACAACAGCAGCTCCCATTTACAGTTGATTTATAACCTGACGATATGTGAGCTGAATGGCACAGACTGGCTGAATGGACATTTTAGCTGGGCAGTGGAGACTTTCGTCATCTTTCCTGCGTTGACTCACATTGTCTCTTACGGTGCTCTTACCACCAGCCATTTTCTTGACGCAGCCGGCCTGACCATTGTGTCCACCGCCGGTTATGTGCACGGGCGGTATGTATTGAGTAGCATTTACGCTGTCTGTGCTTTGGCTGCGTTGGTTTGCTTTGCTATTAGGTTGGCAAAAAATTGCATGTCC…
SCMS-2		Lineage 1.8	Sichuan	ATGTTGGGGAAATGCTTGACCGCGGGATGTTGCTCGCAATTGCTTTTTTTGTGGTATATCGTGCCATTCTGTTTTGTTGTGCTCGTCAACGCCA---ACAACAGCAGCTCCCATTTACAGTTGATTTATAACCTGACGATATGTGAGCTGAATGGCACAGACTGGCTGAATGGACATTTTAGCTGGGCAGTGGAGACTTTCGTCATCTTTCCTGCGTTGACTCACATTGTCTCTTACGGTGCTCTTACCACCAGCCATTTTCTTGACGCAGCCGGCCTGACCATTGTGTCCACCGCCGGTTATGTGCACGGGCGGTATGTATTGAGTAGCATTTACGCTGTCTGTGCTTTGGCTGCGTTGGTTTGCTTTGCTATTAGGTTGGCAAAAAATTGCATGTCC…
SCMS-4		Lineage 1.8	Sichuan	ATGTTGGGGAAATGCTTGACCGCGGGATGTTGCTCGCAATTGCTTTTTTTGTGGTATATCGTGCCATTCTGTTTTGTTGTGCTCGTCAACGCCA---ACAACAGCAGCTCCCATTTACAGTTGATTTATAACCTGACGATATGTGAGCTGAATGGCACAGACTGGCTGAATGGACATTTTAGCTGGGCAGTGGAGACTTTCGTCATCTTTCCTGCGTTGACTCACATTGTCTCTTACGGTGCTCTTACCACCAGCCATTTTCTTGACGCAGCCGGCCTGACCATTGTGTCCACCGCCGGTTATGTGCACGGGCGGTATGTATTGAGTAGCATTTACGCTGTCTGTGCTTTGGCTGCGTTGGTTTGCTTTGCTATTAGGTTGGCAAAAAATTGCATGTCC…
SCMS-5		Lineage 1.8	Sichuan	ATGTTGGGGAAATGCTTGACCGCGGGATGTTGCTCGCAATTGCTTTTTTTGTGGTATATCGTGCCATTCTGTTTTGTTGTGCTCGTCAACGCCA---ACAACAGCAGCTCCCATTTACAGTTGATTTATAACCTGACGATATGTGAGCTGAATGGCACAGACTGGCTGAATGGACATTTTAGCTGGGCAGTGGAGACTTTCGTCATCTTTCCTGCGTTGACTCACATTGTCTCTTACGGTGCTCTTACCACCAGCCATTTTCTTGACGCAGCCGGCCTGACCATTGTGTCCACCGCCGGTTATGTGCACGGGCGGTATGTATTGAGTAGCATTTACGCTGTCTGTGCTTTGGCTGCGTTGGTTTGCTTTGCTATTAGGTTGGCAAAAAATTGCATGTCC…
SCSN	PP315339	Lineage 1.8	Sichuan	ATGTTGGGGAAATGCTTGACCGCGGGTTATTGCTTACCATTGCCTTTTTTGTGGTGTATCGTGCCATTCTGTTTTGTTGTGCTCGTCAACGCCAACAGCAACAGCAGCTCTCATTTACAGTTGATTTATAATTTGACGATATGTGAGCTGAATGGCACAGGTTGGCTGAATAGAAAGTTTGACTGGGCAGTGGAGACTTTCGTCATCTTTCCTGCTTTGACTCATATTGTCTCTTATGGCGCCCTTACCACCAGCCATTTTCTTGACACGGTCGGCCTGCTCACTGTGTCCACTGCTGGATATTATCACAATCGGTACGTATTGAGTAGCATCTACGCTGTTTGTGCCCTGGCTGCGTTTGCTTGCTTCACCATTAGGTTGGCAAAAAATTGCATGTCC…
SCSN-10		Lineage 1.8	Sichuan	ATGTTGGGGAAATGCTTGACCGCGGGTTATTGCTTACCATTGCCTTTTTTGTGGTGTATCGTGCCATTCTGTTTTGTTGTGCTCGTCAACGCCAACAGCAACAGCAGCTCTCATTTACAGTTGATTTATAATTTGACGATATGTGAGCTGAATGGCACAGATTGGCTGAATGAAAAGTTTGACTGGGCAGTGGAGACTTTCGTCATCTTTCCTGCTTTGACTCATATTGTCTCTTATGGCGCCCTCACCACCAGCCATTTTCTTGACACGGTCGGCCTGCTCACTGTGTCCACTGCTGGATATTATCACAATCGGTACGTATTGAGTAGCATCTACGCTGTTTGTGCCCTGGCTGCGTTTGCTTGCTTCGCCATTAGGTTGGCGAAAAATTGCATGTCC…
SCSN-11		Lineage 1.8	Sichuan	ATGTTGGGGAAATGCTTGACCGCGGGTTATTGCTTACCATTGCCTTTTTTGTGGTGTATCGTGCCATTCTGTTTTGTTGTGCTCGTCAACGCCAACAGCAACAGCAGCTCTCATTTACAGTTGATTTATAATTTGACGATATGTGAGCTGAATGGCACAGATTGGCTGAATGAAAAGTTTGACTGGGCAGTGGAGACTTTCGTCATCTTTCCTGCTTTGACTCATATTGTCTCTTATGGCGCCCTTACCACCAGCCATTTTCTTGACACGGTCGGCCTGCTCACTGTGTCCACTGCTGGATATTATCACAATCGGTACGTATTGAGTAGCATCTACGCTGTTTGTGCTCTGGCTGCGTTTGCTTGCTTCGCCATTAGGTTGGCGAAAAATTGCATGTCC…
SCSN-12		Lineage 1.8	Sichuan	ATGTTGGGGAAATGCTTGACCGCGGGTTATTGCTTACCATTGCCTTTTTTGTGGTGTATCGTGCCATTCTGTTTTGTTGTGCTCGTCAACGCCAACAGCAACAGCAGCTCTCATTTACAGTTGATTTATAATTTGACGATATGTGAGCTGAATGGCACAGATTGGCTGAATAAAAAGTTTGACTGGGCAGTGGAGACTTTCGTCATCTTTCCTGCTTTGACTCATATTGTCTCTTATGGCGCCCTTACCACCAGCCATTTTCTTGACACGGTCGGCCTGCTCACTGTGTCCACTGCTGGATATTATCACAATCGGTACGTATTGAGTAGCATCTACGCTGTTTGTGCTCTGGCTGCGTTTGCTTGCTTCGCCATTAGGTTGGCGAAAAATTGCATGTCC…
SCSN-13		Lineage 1.8	Sichuan	ATGTTGGGGAAATGCTTGACCGCGGGTTATTGCTTACCATTGCCTTTTTTGTGGTGTATCGTGCCATTCTGTTTTGTTGTGCTCGTCAACGCCAACAGCAACAGCAGCTCTCATTTACAGTTGATTTATAATTTGACGATATGTGAGCTGAATGGCACAGATTGGCTGAATAAAAAGTTTGACTGGGCAGTGGAGACTTTCGTCATCTTTCCTGCTTTGACTCATATTGTCTCTTATGGCGCCCTTACCACCAGCCATTTTCTTGACACGGTCGGCCTGCTCACTGTGTCCACTGCTGGATATTATCACAATCGGTACGTATTGAGTAGCATCTACGCTGTTTGTGCCCTGGCTGCGTTTGCTTGCTTCGCCATTAGGTTGGCGAAAAATTGCATGTCC…
SCSN-14		Lineage 1.8	Sichuan	ATGTTGGGGAAATGCTTGACCGCGGGTTATTGCTTACCATTGCCTTTTTTGTGGTGTATCGTGCCATTCTGTTTTGTTGTGCTCGTCAACGCCAACAGCAACAGCAGCTCTCATTTACAGTTGATTTATAATTTGACGATATGTGAGCTGAATGGCACAGGTTGGCTGAATAGAAAGTTTGACTGGGCAGTGGAGACTTTCGTCATCTTTCCTGCTTTGACTCATATTGTCTCTTATGGCGCCCTTACCACCAGCCATTTTCTTGACACGGTCGGCCTGCTCACTGTGTCCACTGCTGGATATTATCACAATCGGTACGTATTGAGTAGCATCTACGCTGTTTGTGCCCTGGCTGCGTTTGCTTGCTTCACCATTAGGTTGGCAAAAAATTGCATGTCC…
SCSN-15		Lineage 1.8	Sichuan	ATGTTGGGGAAATGCTTGACCGCGGGTTATTGCTTACCATTGCCTTTTTTGTGGTGTATCGTGCCATTCTGTTTTGTTGTGCTCGTCAACGCCAACAGCAACAGCAGCTCTCATTTACAGTTGATTTATAATTTGACGATATGTGAGCTGAATGGCACAGGTTGGCTGAATAGAAAGTTTGACTGGGCAGTGGAGACTTTCGTCATCTTTCCTGCTTTGACTCATATTGTCTCTTATGGCGCCCTTACCACCAGCCATTTTCTTGACACGGTCGGCCTGCTCACTGTGTCCACTGCTGGATATTATCACAATCGGTACGTATTGAGTAGCATCTACGCTGTTTGTGCCCTGGCTGCGTTTGCTTGCTTCACCATTAGGTTGGCAAAAAATTGCATGTCC…
SCSN-2		Lineage 1.8	Sichuan	ATGTTGGGGAAATGCTTGACCGCGGGTTATTGCTTACCATTGCCTTTTTTGTGGTGTATCGTGCCATTCTGTTTTGTTGTGCTCGTCAACGCCAACAGCAACAGCAGCTCTCATTTACAGTTGATTTATAATTTGACGATATGTGAGCTGAATGGCACAGATTGGCTGAATAAAAAGTTTGACTGGGCAGTGGAGACTTTCGTCATCTTTCCTGCTTTGACTCATATTGTCTCTTATGGCGCCCTTACCACCAGCCATTTTCTTGACACGGTCGGCCTGCTCACTGTGTCCACTGCTGGATATTATCACAATCGGTACGTATTGAGTAGCATCTACGCTGTTTGTGCTCTGGCTGCGTTTGCTTGCTTCGCCACTAGGTTGGCGAAAAATTGCATGTCC…
SCSN-3		Lineage 1.8	Sichuan	ATGTTGGGGAAATGCTTGACCGCGGGTTATTGCTTACCATTGCCTTTTTTGTGGTGTATCGTGCCATTCTGTTTTGTTGTGCTCGTCAACGCCAACAGCAACAGCAGCTCTCATTTACAGTTGATTTATAATTTGACGATATGTGAGCTGAATGGCACAGATTGGCTGAATAAAAAGTTTGACTGGGCAGTGGAGACTTTCGTCATCTTTCCTGCTTTGACTCATATTGTCTCTTATGGCGCCCTTACCACCAGCCATTTTCTTGACACGGTCGGCCTGCTCACTGTGTCCACTGCTGGATATTATCACAATCGGTACGTATTGAGTAGCATCTACGCTGTTTGTGCTCTGGCTGCGTTTGCTTGCTTCGCCAYTAGGTTGGCGAAAAATTGCATGTCC…
SCSN-4		Lineage 1.8	Sichuan	ATGTTGGGGAAATGCTTGACCGCGGGTTATTGCTTACCATTGCCTTTTTTGTGGTGTATCGTGCCATTCTGTTTTGTTGTGCTCGTCAACGCCAACAGCAACAGCAGCTCTCATTTACAGTTGATTTATAATTTGACGATATGTGAGCTGAATGGCACAGATTGGCTGAATGAAAAGTTTGACTGGGCAGTGGAGACTTTCGTCATCTTTCCTGCTTTGACTCATATTGTCTCTTATGGCGCCCTCACCACCAGCCATTTTCTTGACACGGTCGGCCTGCTCACTGTGTCCACTGCTGGATATTATCACAATCGGTACGTATTGAGTAGCATCTACGCTGTTTGTGCCCTGGCTGCGTTTGCTTGCTTCGCCATTAGGTTGGCGAAAAATTGCATGTCC…
SCSN-5		Lineage 1.8	Sichuan	ATGTTGGGGAAATGCTTGACCGCGGGTTATTGCTTACCATTGCCTTTTTTGTGGTGTATCGTGCCATTCTGTTTTGTTGTGCTCGTCAACGCCAACAGCAACAGCAGCTCTCATTTACAGTTGATTTATAATTTGACGATATGTGAGCTGAATGGCACAGATTGGCTGAATGAAAAGTTTGACTGGGCAGTGGAGACTTTCGTCATCTTTCCTGCTTTGACTCATATTGTCTCTTATGGCGCCCTTACCACCAGCCATTTTCTTGACACGGTCGGCCTGCTCACTGTGTCCACTGCTGGATATTATCACAATCGGTACGTATTGAGTAGCATCTACGCTGTTTGTGCTCTGGCTGCGTTTGCTTGCTTCGCCATTAGGTTGGCGAAAAATTGCATGTCC…
SCSN-6		Lineage 1.8	Sichuan	ATGTTGGGGAAATGCTTGACCGCGGGTTATTGCTTACCATTGCCTTTTTTGTGGTGTATCGTGCCATTCTGTTTTGTTGTGCTCGTCAACGCCAACAGCAACAGCAGCTCTCATTTACAGTTGATTTATAATTTGACGATATGTGAGCTGAATGGCACAGATTGGCTGAATAAAAAGTTTGACTGGGCAGTGGAGACTTTCGTCATCTTTCCTGCTTTGACTCATATTGTCTCTTATGGCGCCCTTACCACCAGCCATTTTCTTGACACGGTCGGCCTGCTCACTGTGTCCACTGCTGGATATTATCACAATCGGTACGTATTGAGTAGCATCTACGCTGTTTGTGCTCTGGCTGCGTTTGCTTGCTTCGCCATTAGGTTGGCGAAAAATTGCATGTCC…
SCSN-7		Lineage 1.8	Sichuan	ATGTTGGGGAAATGCTTGACCGCGGGTTATTGCTTACCATTGCCTTTTTTGTGGTGTATCGTGCCATTCTGTTTTGTTGTGCTCGTCAACGCCAACAGCAACAGCAGCTCTCATTTACAGTTGATTTATAATTTGACGATATGTGAGCTGAATGGCACAGATTGGCTGAATAAAAAGTTTGACTGGGCAGTGGAGACTTTCGTCATCTTTCCTGCTTTGACTCATATTGTCTCTTATGGCGCCCTTACCACCAGCCATTTTCTTGACACGGTCGGCCTGCTCACTGTGTCCACTGCTGGATATTATCACAATCGGTACGTATTGAGTAGCATCTACGCTGTTTGTGCCCTGGCTGCGTTTGCTTGCTTCGCCATTAGGTTGGCGAAAAATTGCATGTCC…
SCSN-8		Lineage 1.8	Sichuan	ATGTTGGGGAAATGCTTGACCGCGGGTTATTGCTTACCATTGCCTTTTTTGTGGTGTATCGTGCCATTCTGTTTTGTTGTGCTCGTCAACGCCAACAGCAACAGCAGCTCTCATTTACAGTTGATTTATAATTTGACGATATGTGAGCTGAATGGCACAGGTTGGCTGAATAGAAAGTTTGACTGGGCAGTGGAGACTTTCGTCATCTTTCCTGCTTTGACTCATATTGTCTCTTATGGCGCCCTTACCACCAGCCATTTTCTTGACACGGTCGGCCTGCTCACTGTGTCCACTGCTGGATATTATCACAATCGGTACGTATTGAGTAGCATCTACGCTGTTTGTGCCCTGGCTGCGTTTGCTTGCTTCACCATTAGGTTGGCAAAAAATTGCATGTCC…
SDJN-1		Lineage 1.8	Shandong	ATGTTGGGGAAATGCTTGACCGCGGGTTATTGCTCGCAATTGCCTTTTTTGTGGTGTATCGTGCCGTTCTGTTTTGCTGCGCTCGTCAACGCCAGCAACAACAGCAGCTCCCATTTACAGTCAATTTACAACTTGACTATATGTGAGCTGAATGGCACAAATTGGCTGAATGAAAATTTTAGCTGGGCGGTGGAGACTTTCGTCATCTTTCCTGCTTTAACTCACATTGTCTCTTATGGTGCCCTTACCACTAGCCATTTTCTTGACACGGTCGGCCTGCTCACTGTGTCCACTGCTGGATATTATCACCAGCGGTACGTATTGAGTAGCATCTACGCTGTTTGTGCCCTGGCTGCGTTTGTTTGCTTCGCCATTAGGTTGGCGAAAAATTGCTTGTCC…
SDJN-10		Lineage 1.8	Shandong	ATGTTGGGGAAATGCTTGACCGCGGGTTATTGCTCGCAATTGCCTTTTTTGTGGTGTATCGTGCCGTTCTGTTTTGCTGTGCTCGTCAACGCCAGCAACGACAGCAGCTCCCATTTACAGTTAATTTACAACTTGACGATATGTGAGCTGAATGGCACAGATTGGCTGAATGAAAAATTTGACTGGGCGGTGGAGACTTTCGTCATCTTTCCTGCCTTGACTCACATTGTCTCTTATGGTGCCCTTACCACTAGCCATTTTCTTGACACGGTCGGCCTGCTCACTGTGTCCACTGCTGGATATTGTCACCAGCGGTACGTATTGAGTAGCATCTACGCTGTTTGTGCCCTGGCTGCGTTTGTTTGCTTCGCCATTAGGTCTGCGAAAATTGCTTGTCCT…
SDJN-11		Lineage 1.8	Shandong	ATGTTAGAAAGAAGTGAGATAAAAGAATATTATATTTAATGGTCCCTTACCACCAATCCCCTACCCTTTAGAGTTTAAAATTTAGTCAGATCCAGCTTAAACTGCATTTACCATTTACAGTTAATTTTCAACTTGACGATATGTGAGCTGAATGGCACAGATTGGCTGAATGAAAAATTTGACTGGGCGGTGGAGACTTTCGTCATCTTTCCTGCCTTGACTCACATTGTCTATTATGGTGCCCTTACCACTAGCCATTTTCTTGACACGGTCGGCCTGCTCACTGTGTCCACTGCTGGATATTGTCACCAGCGGTACGTATTGAGTAGCATCTACGCTGTTTGTGCCCTGGCTGCGTTTGTTTGCTTCGCCATTAGGTCGGCGAAAAATTGCTTGTCC…
SDJN-12		Lineage 1.8	Shandong	ATGTTGGGGAAATGCTTGACCGCGGGTTATTGCTCGCAATTGCCTTTTTTGTGGTGTATCGTGCCGTTCTGTTTTGCTGCGCTCGTCAACGCCAGCAACAACAGCAGCTCCCATTTACAGTTAATTTACAACTTGACGATATGTGAGCTGAATGGCACAGATTGGCTGGATGAAAAATTTGACTGGGCGGTGGAGACTTTCGTCATCTTTCCTGCCTTGACTCACATTGTCTCTTATGGTGCCCTTACCACTAGCCATTTTCTTGACACGGTCGGCCTGCTCACTGTGTCCACTGCTGGATATTGTCACCAGCGGTACGTATTGAGTAGCATCTACGCTGTTTGTGCCCTGGCTGCGTTTGTTTGCTTCGCCATTAGGTCGGCGAAAAATTGCTTGTCC…
SDJN-13		Lineage 1.8	Shandong	ATGTTGGGGAAATGCTTGACCGCGGGTTATTGCTCGCAATTGCCTTTTTTGTGGTGTATCGTGCCGTTCTGTTTTGCTGCGCTCGTCAACGCCAGCAGCAACAGCAGCTCCCACTTACAGTTAATTTACAACTTGACGATATGTGAGCTGAATGGCACAGATTGGCTGAATAAAAAATTTGACTGGGCGGTGGAGACTTTCGTCATCTTTCCTGTCTTGACTCACATTGTCTCTTATGGTGCCCTTACCACTAGCCATTTTCTCGACACGGTCGGCCTGCTCACCGTGTCCACTGCTGGATATTGCCACCAGCGGTACGTATTGAGTAGCATCTACGCTGTTTGTGCCCTGGCTGCGTTTGTTTGCTTCGCCATTAGGTTGGCGAAAAATTGCTTGTCC…
SDJN-14		Lineage 1.8	Shandong	ATGTTGGGGAAATGCTTGACCGCGGGTTATTGCTCGCAATTGCCTTTTTTGTGGTGTATCGTGCCGTTCTGTTTTGCTGCGCTCGTCAACGCCAGCAACAACAGCAGCTCCCATTTACAGTTAATTTACAACTTGACGATATGTGAGCTGAATGGCACTGATTGGCTGAATGAAAAATTTGACTGGGCGGTGGAGATTTTCGTCATCTTTCCTGCCTTGACTCACATTGTCTCTTATGGTGCCCTTACCACTAGCCATTTTCTTGACACGGTCGGCCTGCTCACTGTGTCCACTGCTGGATATTGTCACCAGCGGTACGTATTGAGTAGCATCTACGCTGTTTGTGCCCTGGCTGCGTTTGTTTGCTTCGCCATTAGGTCGGCGAAAAATTGCTTGTCC…
SDJN-15		Lineage 1.8	Shandong	ATGTTGGGGAAATGCTTGACCGCGGGTTATTGCTCGCAATTGCCTTTTTTGTGGTGTATCGTGCCGTTCTGTTTTGCTGCGCTCGTCAACGCCGGCAACAACAGCAGCTCCCATTTGCAGTTAATTTACAACTTGACGATATGTGAGCTGAATGGCACAGATTGGCTGAATGAAAAATTTGACTGGGCGGTGGAGACTTTCGTCATCTTTCCTGCTTTGACTCACATTGTCTCTTACGGTGCCCTTACCACTAGCCATTTTCTTGACACGGTCGGCCTGCTCACTGTGTCCACTGCTGGATATTATCACCAGCGGTACGTATTGAGTAGCATCTACGCTGTTTGTGCCCTGGCTGCGTTTGTTTGCTTCGCCACTAGGTTGGCGAAAAATTGCTTGTCC…
SDJN-16		Lineage 1.8	Shandong	ATGTTGGGGAAATGCTTGACCGTGGGCTGTTACTCACAATTGCTTTTTTTGTGGTGTATCGTGCCGTTCTGTTTTGTTGCGCTCGTCAGCGCCGACAACAACAGCAGCTCCCATATACAGTTGATTTATAATCTGACGATATGTGAGCTGAATGGCACAGATTGGCTGGACAAAAAATTTGACTGGGCAGTGGAGACATTCGTTATCTTTCCTGTGTTGACTCATATTGTCTCTTACGGTGCACTTACCACTAGCCATCTTCTTGACACGGTCGGCCTGATTACTGTGTCCACCGCCGGTTATTATCATGGGCGGTATGTATTGAGTAGCATCTACGCTGTCTGTGCCCTAGCCGCGTTTGCTTGCTTCGCCATTAGGTTGGTGAAAAATTGCATGTCC…
SDJN-17		Lineage 1.8	Shandong	ATGTTGGGGAAATGCTTGACCGCGGGTTATTGCTCGCAATTGCCTTTTTTGTGGTGTATCGTGCCGTTCTGTTTTGCTGCGCTCGTCAACGCCAGCAGCAACAGCAGCTCCCATTTACAGTTAATTTACAACTTGACGATATGTGAGCTGAATGGCACAGATTGGCTGAAAGAAAAAAAATTTGATTGGGCGGTGGAGACTTTCGTCATCTTTCCTGTCTTGACTCACATTGTCTCTTATGGTGCCCTTACCACTAGCCATTTTCTTGACACGGTCGGCCTGCTCACTGTGTCCACTGCTGGATATTGTCACCAGCGGTACGTACTGAGTAGCATCTACGCTGTTTGTGCCCTGGCTGCGTTTGCTTGCTTCGCCATTAGGTTGGCGAAAAATTGCTTG…
SDJN-18		Lineage 1.8	Shandong	ATGTTGGGGAAATGCTTGACCGCGGGTTATTGCTCGCAATTGCCTTTTTTGTGGTGTATCGTGCCGTTCTGTTTTGCTGCGCTCGTCAACGCCAGCAGCAACAGCAGCTCCCATTTACAGTTAATTTACAACTTGACGATATGTGAGCTGAATGGCACAGATTGGCTGAAAGAAAAAAAATTTGATTGGGCGGTGGAGACTTTCGTCATCTTTCCTGTCTTGACTCACATTGTCTCTTATGGTGCCCTTACCACTAGCCATTTTCTTGACACGGTCGGCCTGCTCACTGTGTCCACTGCTGGATATTGTCACCAGCGGTACGTATTGAGTAGCATCTACGCTGTTTGTGCCCTGGCTGCGTTTGCTTGCTTCGCCATTAGGTTGGCGAAAAATTGCTTG…
SDJN-19		Lineage 1.8	Shandong	ATGTTGGGGAAATGCTTGACCGCGGGTTATTGCTCGCAATTGCCTTTTTTGTGGTGTATCGTGCCGTTCTGTTTTGCTGCGCTCGTCAACGCCAGCAACCACAGCAGCTCCCATTTGCAGTTAATTTACAACTTGACGATATGTGAGCTGAATGGCACAGAATGGCTGAATGAAAAATTTGACTGGGCGGTGGAGACTTTCGTCATCTTTCCTGTTTTGACTCACATTGTCTCTTATGGTGCCCTTACCACTAGCCATTTTCTTGACACGGTCGGCCTGCTCACTGTGTCCACTGCTGGATATTGTCACCAGCGTTACGTATTGAGTAGCATCTACGCTGTTTGTGCCCTGGCTGCGTTTGTTTGCTTCGCCATTAGGTTGGCGAAAAATTGCTTGTCC…
SDJN-2		Lineage 1.8	Shandong	ATGTTGGGGAAATGCTTGACCGCGGGTTATTGCTCGCAATTGCCTTTTTTGTGGTGTATCGTGCCGTTCTGTTTTGCTGCGCTCGTCAACGCCAGCAACGACAGCAGCTCCCATTTACAGTTAATTTACAACTTGACGATATGTGAGCTGAATGGCACAGATTGGCTGAATGAAAAATTTGACTGGGCGGTGGAGACTTTCGTCATCTTTCCTGCCTTGACTCACATTGTCTCTTATGGTGCCCTTACCACTAGCCATTTTCTTGACACGGTCGGCCTGCTCACTGTGTCCACTGCTGGATATTGTCACCAGCGGTACGTATTGAGTAGCATCTACGCTGTTTGTGCCCTGGCTGCGTTTGTTTGCTTCGCCATTAGGTCGGCGAAAAATTGCTTGTCC…
SDJN-20		Lineage 1.8	Shandong	ATGTTGGGGAAGTGCTTGACCGCGGGTTATTGCTCGCAATTGCCTTTTTTGTGGTGTATCGTGCCGTTCTGTTTTGCTGCGCTCGTCAACGCCAGCAACCACAGCAGCTCCCATTTGCAGTTAATTTACAACTTGACGATATGTGAGCTGAATGGCACAGAATGGCTGAATAAAAAATTTGACTGGGCGGTGGAGACTTTCGTCATCTTTCCTGTTTTGACTCACATTGTCTCTTATGGTGCCCTTACCACTAGCCATTTTCTTGACACGGTCGGCCTGCTCACTGTGTCCACTGCTGGATATTGTCACCAGCGGTACGTATTGAGTAGCATCTACGCTGTTTGTGCCCTGGCTGCGTTTGTTTGCTTCGCCATTAGGTTGGCGAAAAATTGCTTGTCC…
SDJN-21		Lineage 1.8	Shandong	ATGTTGGGGAAATGCTTGACCGCGGGTTATTGCTCGCAATTGCCTTTTTTGTGGTGTATCGTGCCGTTCTGTTTTGCTGCGCTCGTCAACGCCAGCAGCAACAGCAGCTCCCATTTACAGTTAATTTACAACTTGACGATATGTGAGCTGAATGGCACAGATTGGCTGAAAGAAAAAAAATTTGATTGGGCGGTGGAGACTTTCGTCATCTTTCCTGTCTTGACTCACATTGTCTCCTATGGTGCCCTTACCACTAGCCATTTTCTTGACACGGTCGGCCTGCTCACTGTGTCCACTGCTGGATATTGTCACCAGCGGTACGTGTTGAGTAGCATCTACGCTGTTTGTGCCCTGGCTGCGTTTGCTTGCTTCGCCATTAGGTTGGCGAAAAATTGCTTG…
SDJN-22		Lineage 1.8	Shandong	ATGTTGGGGAAATGCTTGACCGCGGGTTATTGCTCGCAATTGCCTTTTTTGTGGTGTATCGTGCCGTTCTGTTTTGCTGCGCTCGTCAACGCCAGCAGCAACAGCAGCTCCCATTTACAGTTAATTTACAACTTGACGATATGTGAGCTGAATGGCACAGATTGGCTGAAAGAAAAAAAATTTGATTGGGCGGTGGAGACTTTCGTCATCTTTCCTGTCTTGACTCACATTGTCTCCTATGGTGCCCTTACCACTAGCCATTTTCTTGACACGGTCGGCCTGCTCACTGTGTCCACTGCTGGATATTGTCACCAGCGGTACGTGTTGAGTAGCATCTACGCTGTTTGTGCCCTGGCTGCGTTTGCTTGCTTCGCCATTAGGTTGGCGAAAAATTGCTTG…
SDJN-23		Lineage 1.8	Shandong	ATGTTGGGGAATGCTTGACCGCGGGTTATTGCTCGCAATTGCCTTTTTTGTGGTGTATCGTGCCGTTCTGTTTTGCTGCGCTCGTCAACGCCAGCAGCAACAGCAGCTCCCATTTACAGTTAATTTACAACTTGACGATATGTGAGCTGAATGGCACAGATTGGCTGAAAGAAAAAAATTTTGATTGGGCGGTGGAGACTTTCGTCATCTTTCCTGTCTTGACTCACATTGTCTCTTATGGTGCCCTTACCACTAGCCATTTTCTTGACACGGTCGGCCTGCTCACTGTGTCCACTGCTGGATATTGTCACCAGCGGTACGTATTGAGTAGCATCTACGCTGTTTGTGCCCTGGCTGCGTTTGCTTGCTTCGCCATTAGGTTGGCGAAAAATTGCTTGT…
SDJN-27		Lineage 1.8	Shandong	ATGTTGGGGAAATGCTTGACCGCGGGTTATTGCTCGCAATTGCCTTTTTTGTGGTGTATCGTGCCGTTCTGTTTTGCTGTGCTCGTCAACGCCAGCAACGACAGCAGCTCCCATTTACAGTTAATTTACAACTTGACGATATGTGAGCTGAATGGCACAGATTGGCTGAATGAAAAATTTGACTGGGCGGTGGAGACTTTCGTCATCTTTCCTGCCTTGACTCACATTGTCTCTTATGGTGCCCTTACCACTAGCCATTTTCTTGACACGGTCGGCCTGCTCACTGTGTCCACTGCTGGATATTGTCACCAGCGGTACGTATTGAGTAGCATCTACGCTGTTTGTGCCCTGGCTGCGTTTGTTTGCTTCGCCATTAGGTCTGCGAAAATTGCTTGTCCT…
SDJN-28		Lineage 1.8	Shandong	ATGTTAGAAAGAAGTGAGATAAAAGAATATTATATTTAATGGTCCCTTACCACCAATCCCCTACCCTTTAGAGTTTAAAATTTAGTCAGATCCAGCTTAAACTGCATTTACCATTTACAGTTAATTTTCAACTTGACGATATGTGAGCTGAATGGCACAGATTGGCTGAATGAAAAATTTGACTGGGCGGTGGAGACTTTCGTCATCTTTCCTGCCTTGACTCACATTGTCTATTATGGTGCCCTTACCACTAGCCATTTTCTTGACACGGTCGGCCTGCTCACTGTGTCCACTGCTGGATATTGTCACCAGCGGTACGTATTGAGTAGCATCTACGCTGTTTGTGCCCTGGCTGCGTTTGTTTGCTTCGCCATTAGGTCGGCGAAAAATTGCTTGTCC…
SDJN-29		Lineage 1.8	Shandong	ATGTTGGGGAAATGCTTGACCGCGGGTTATTGCTCGCAATTGCCTTTTTTGTGGTGTATCGTGCCGTTCTGTTTTGCTGCGCTCGTCAACGCCAGCAACAACAGCAGCTCCCATTTACAGTTAATTTACAACTTGACGATATGTGAGCTGAATGGCACAGATTGGCTGGATGAAAAATTTGACTGGGCGGTGGAGACTTTCGTCATCTTTCCTGCCTTGACTCACATTGTCTCTTATGGTGCCCTTACCACTAGCCATTTTCTTGACACGGTCGGCCTGCTCACTGTGTCCACTGCTGGATATTGTCACCAGCGGTACGTATTGAGTAGCATCTACGCTGTTTGTGCCCTGGCTGCGTTTGTTTGCTTCGCCATTAGGTCGGCGAAAAATTGCTTGTCC…
SDJN-3		Lineage 1.8	Shandong	ATGTTGGGGAAATGCTTGACCGCGGGTTATTGCTCGCAATTGCCTTTTTTGTGGTGTATCGTGCCGTTCTGTTTTGCTGCGCTCGTCAACGCCAGCAGCGACAGCAGCTCCCATTTACAGTTAATTTACAACTTGACGATATGTGAGCTGAATGGCACAGATTGGCTGAATGAAAAATTTGACTGGGCGGTGGAGACTTTCGTCATCTTTCCTGTCTTGACTCACATTGTCTCTTATGGTGCCCTTACCACTAGCCATTTTCTTGACACGGTCGGCCTGCTCACTGTGTCCACTGCTGGATATTGTCACCAGCGGTACGTATTGAGTAGCATCTACGCTGTTTGTGCCCTGGCTGCGTTTGTTTGCTTCGCCATTAGGTCGGCGAAAAATTGCTTGTCC…
SDJN-30		Lineage 1.8	Shandong	ATGTTGGGGAAATGCTTGACCGCGGGTTATTGCTCGCAATTGCCTTTTTTGTGGTGTATCGTGCCGTTCTGTTTTGCTGCGCTCGTCAACGCCAGCAGCAACAGCAGCTCCCACTTACAGTTAATTTACAACTTGACGATATGTGAGCTGAATGGCACAGATTGGCTGAATAAAAAATTTGACTGGGCGGTGGAGACTTTCGTCATCTTTCCTGTCTTGACTCACATTGTCTCTTATGGTGCCCTTACCACTAGCCATTTTCTCGACACGGTCGGCCTGCTCACCGTGTCCACTGCTGGATATTGCCACCAGCGGTACGTATTGAGTAGCATCTACGCTGTTTGTGCCCTGGCTGCGTTTGTTTGCTTCGCCATTAGGTTGGCGAAAAATTGCTTGTCC…
SDJN-31		Lineage 1.8	Shandong	ATGTTGGGGAAATGCTTGACCGCGGGTTATTGCTCGCAATTGCCTTTTTTGTGGTGTATCGTGCCGTTCTGTTTTGCTGCGCTCGTCAACGCCAGCAACAACAGCAGCTCCCATTTACAGTTAATTTACAACTTGACGATATGTGAGCTGAATGGCACTGATTGGCTGAATGAAAAATTTGACTGGGCGGTGGAGATTTTCGTCATCTTTCCTGCCTTGACTCACATTGTCTCTTATGGTGCCCTTACCACTAGCCATTTTCTTGACACGGTCGGCCTGCTCACTGTGTCCACTGCTGGATATTGTCACCAGCGGTACGTATTGAGTAGCATCTACGCTGTTTGTGCCCTGGCTGCGTTTGTTTGCTTCGCCATTAGGTCGGCGAAAAATTGCTTGTCC…
SDJN-32		Lineage 1.8	Shandong	ATGTTGGGGAAATGCTTGACCGCGGGTTATTGCTCGCAATTGCCTTTTTTGTGGTGTATCGTGCCGTTCTGTTTTGCTGCGCTCGTCAACGCCGGCAACAACAGCAGCTCCCATTTGCAGTTAATTTACAACTTGACGATATGTGAGCTGAATGGCACAGATTGGCTGAATGAAAAATTTGACTGGGCGGTGGAGACTTTCGTCATCTTTCCTGCTTTGACTCACATTGTCTCTTACGGTGCCCTTACCACTAGCCATTTTCTTGACACGGTCGGCCTGCTCACTGTGTCCACTGCTGGATATTATCACCAGCGGTACGTATTGAGTAGCATCTACGCTGTTTGTGCCCTGGCTGCGTTTGTTTGCTTCGCCACTAGGTTGGCGAAAAATTGCTTGTCC…
SDJN-33		Lineage 1.8	Shandong	ATGTTGGGGAAATGCTTGACCGTGGGCTGTTACTCACAATTGCTTTTTTTGTGGTGTATCGTGCCGTTCTGTTTTGTTGCGCTCGTCAGCGCCGACAACAACAGCAGCTCCCATATACAGTTGATTTATAATCTGACGATATGTGAGCTGAATGGCACAGATTGGCTGGACAAAAAATTTGACTGGGCAGTGGAGACATTCGTTATCTTTCCTGTGTTGACTCATATTGTCTCTTACGGTGCACTTACCACTAGCCATCTTCTTGACACGGTCGGCCTGATTACTGTGTCCACCGCCGGTTATTATCATGGGCGGTATGTATTGAGTAGCATCTACGCTGTCTGTGCCCTAGCCGCGTTTGCTTGCTTCGCCATTAGGTTGGTGAAAAATTGCATGTCC…
SDJN-34		Lineage 1.8	Shandong	ATGTTGGGGAAATGCTTGACCGCGGGTTATTGCTCGCAATTGCCTTTTTTGTGGTGTATCGTGCCGTTCTGTTTTGCTGCGCTCGTCAACGCCAGCAGCAACAGCAGCTCCCATTTACAGTTAATTTACAACTTGACGATATGTGAGCTGAATGGCACAGATTGGCTGAAAGAAAAAAAATTTGATTGGGCGGTGGAGACTTTCGTCATCTTTCCTGTCTTGACTCACATTGTCTCCTATGGTGCCCTTACCACTAGCCATTTTCTTGACACGGTCGGCCTGCTCACTGTGTCCACTGCTGGATATTGTCACCAGCGGTACGTGTTGAGTAGCATCTACGCTGTTTGTGCCCTGGCTGCGTTTGCTTGCTTCGCCATTAGGTTGGCGAAAAATTGCTTG…
SDJN-35		Lineage 1.8	Shandong	ATGTTGGGGAAATGCTTGACCGCGGGTTATTGCTCGCAATTGCCTTTTTTGTGGTGTATCGTGCCGTTCTGTTTTGCTGCGCTCGTCAACGCCAGCAGCAACAGCAGCTCCCATTTACAGTTAATTTACAACTTGACGATATGTGAGCTGAATGGCACAGATTGGCTGAAAGAAAAAAAATTTGATTGGGCGGTGGAGACTTTCGTCATCTTTCCTGTCTTGACTCACATTGTCTCCTATGGTGCCCTTACCACTAGCCATTTTCTTGACACGGTCGGCCTGCTCACTGTGTCCACTGCTGGATATTGTCACCAGCGGTACGTGTTGAGTAGCATCTACGCTGTTTGTGCCCTGGCTGCGTTTGCTTGCTTCGCCATTAGGTTGGCGAAAAATTGCTTG…
SDJN-36		Lineage 1.8	Shandong	ATGTTGGGGAATGCTTGACCGCGGGTTATTGCTCGCAATTGCCTTTTTTGTGGTGTATCGTGCCGTTCTGTTTTGCTGCGCTCGTCAACGCCAGCAGCAACAGCAGCTCCCATTTACAGTTAATTTACAACTTGACGATATGTGAGCTGAATGGCACAGATTGGCTGAAAGAAAAAAATTTTGATTGGGCGGTGGAGACTTTCGTCATCTTTCCTGTCTTGACTCACATTGTCTCTTATGGTGCCCTTACCACTAGCCATTTTCTTGACACGGTCGGCCTGCTCACTGTGTCCACTGCTGGATATTGTCACCAGCGGTACGTATTGAGTAGCATCTACGCTGTTTGTGCCCTGGCTGCGTTTGCTTGCTTCGCCATTAGGTTGGCGAAAAATTGCTTGT…
SDJN-4		Lineage 1.8	Shandong	ATGCTGGTGAATGCTTGACGCGTGGTAATGCTCGCTATTGCCTTTTTTGTGGGGTATCCTGCCGTTCTGTCTTGCTGAGCTCCCCCACCCCCACCACTACCCCCTTTCCCATTTACAGCTGATTTATAACTTGACGATATGTGAGCTGAATGGCACAGATTGGCTGAATGAAAAATTTGACTGGGCGGTGGAGACTTTTGTCATCTTTCCTGCGTTGACTCACATTGTCTCTTATGGGGCCCTTACCACTAGCCATTTTCTTGACACGGTCGGCCTGCCCACTGTGTCCACTGCCGGATATTGACACCGGCGGTACGTCTTGAGTAGCATCTACGCTGTTTGTGCCCTGGCTGCCTTTATATGCTTCGTCATTAAGGCGGCGAAAAATTGCTTGTCCTG…
SDJN-5		Lineage 1.8	Shandong	ATGTTGGGGAAATGCTTGACCGCGGGTTATTGCTCGCAATTGCCTTTTTTGTGGTGTATCGTGCCGTTCTGTTTTGCTGCGCTCGTCAACGCCAGCAACGACAGCAGCTCCCATTTACAGTTAATTTACAACTTGACGATATGTGAGCTGAATGGCACAGATTGGCTGAATGAAAAATTTGACTGGGCGGTGGAGACTTTCGTCATCTTTCCTGCCTTGACTCACATTGTCTCTTATGGTGCCCTTACCACTAGCCATTTTCTTGACACGGTCGGCCTGCTCACTGTGTCCACTGCTGGATATTGTCACCAGCGGTACGTATTGAGTAGCATCTACGCTGTTTGTGCCCTGGCTGCGTTTGTTTGCTTCGCCATTAGGTCGGCGAAAAATTGCTTGTCC…
SDJN-6		Lineage 1.8	Shandong	ATGTTGGGGAAATGCTTGACCGCGGGTTATTGCTCGCAATTGCCTTTTTTGTGGTGTATCGTGCCGTTCTGTTTTGCTGTGCTCGTCAACGCCAGCAACGACAGCAGCTCCCATTTACAGTTAATTTACAACTTGACGATATGTGAGCTGAATGGCACAGATTGGCTGAATGAAAAATTTGACTGGGCGGTGGAGACTTTCGTCATCTTTCCTGCCTTGACTCACATTGTCTCTTATGGTGCCCTTACCACTAGCCATTTTCTTGACACGGTCGGCCTGCTCACTGTGTCCACTGCTGGATATTGTCACCAGCGGTACGTATTGAGTAGCATCTACGCTGTTTGTGCCCTGGCTGCGTTTGTTTGCTTCGCCATTAGGTCGGCGAAAAATTGCTTGTCC…
SDJN-7		Lineage 1.8	Shandong	ATGTTGGGGAATGCTTGACCGCGGGTTATTGCTCGCAATTGCCTTTTTTGTGGTGTATCGTGCCGTTCTGTTTTGCTGCGCTCGTCAACGCCAGCAACGACAGCAGCTCCCATTTACAGTTAATTTACAACTTGACGATATGTGAGCTGAATGGCACAGATTGGCTGAATAAAAAATTTGACTGGGCGGTGGAGACTTTCGTCATCTTTCCTGCCTTGACTCACATTGTCTCTTATGGTGCCCTTACCACTAGCCATTTTCTTGACACGGTCGGCCTGCTCACTGTGTCCACTGCTGGATATTATCACCAGCGGTACGTATTGAGTAGCATCTACGCTGTTTGTGCCCTGGCTGCGTTTGTTTGCTTCGCCATTAGGTCGGCGAAAAATTGCTTGTCCT…
SDJN-8		Lineage 1.8	Shandong	ATGTTGGGGAATGCTTGACCGCGGGTTATTGCTCGCAATTGCCTTTTTTGTGGTGTATCGTGCCGTTCTGTTTTGCTGCGCTCGTCAACGCCAGCAACGACAGCAGCTCCCATTTACAGTTAATTTACAACTTGACGATATGTGAGCTGAATGGCACAGATTGGCTGAATGAAAAATTTGACTGGGCGGTGGAGACTTTCGTCATCTTTCCTGTCTTGACTCACATTGTCTCTTATGGTGCCCTCACCACTAGCCATTTTCTTGACACGGTCGGCCTGCTCACTGTGTCCACTGCTGGATATTGTCACCAGCGGTACGTATTGAGTAGCATCTACGCTGTTTGTGCCCTGGCTGCGTTTGTTTGTTTCGCCAATAGGTTGGCGAAAAATTGCTTGTCCT…
SDJN-9		Lineage 1.8	Shandong	ATGTTGGGGAATGCTTGACCGCGGGTTATTGCTCGCAATTGCCTTTTTTGTGGTGTATCGTGCCGTTCTGTTTTGCTGCGCTCGTCAACGCCAGCAACGACAGCAGCTCCCATTTACAGTTAATTTACAACTTGACGATATGTGAGCTGAATGGCACAGATTGGCTGAATGAAAAATTTGACTGGGCGGTGGAGACTTTCGTCATCTTTCCTGCCTTGACTCACATTGTCTCTTATGGTGCCCTTACCACTAGCCATTTTCTTGACACGGTCGGCCTGCTCACTGTGTCCACTGCTGGATATTTTCACCAGCGGTACGTATTGAGTAGCATCTACGCTGTTTGTGCCCTGGCTGCGTTTGTTTGCTTCGCCATTAGGTCGGCGAAAAATTGCTTGTCCT…
SDLY-1		Lineage 1.8	Shandong	ATGTTGGGGAAATGCTTGACCGCGGGTTATTGCTCGCAATTGCCTTTTTTGTGGTGTATCGTGCCGTTCTGTTTTGCTGCGCTCGTCAACGCCAGCAACGACAGCAGCTCCCATTTACAGTTAATTTACAACTTGACGATATGTGAGCTGAATGGCACAGATTGGCTGAATGAAAAATTTGACTGGGCGGTGGAGACTTTCGTCATCTTTCCTGCCTTGACTCACATTGTCTCTTATGGTGCCCTTACCACTAGCCATTTTCTTGACACGGCCGGCCTGCTCACTGTGTCCACTGCTGGATATTGTCACCAGCGGAACGTATTGAGTAGCATCTACGCTGTTTGTGCCCTGGCTGCGTTTGTTTGCTTCGCCATTAGGTCGGCGAAAAATTGCTTGTCC…
SDLY-14		Lineage 1.8	Shandong	ATGTTGGGGAAATGCTTGATCGCGGGTTGCTACTCGCAATCGCTTTTTTTGTGGTATATCGTGCCGTTCTGTTTTGCTGCGCTCGTCAACGCCAGCAACAGCAGCTCCCATTTACAGTTGATTTACAACCTGACGATATGTGAGCTGAATGGCACAGATTGGCTGAACCACAGGTTTGACTGGGCAGTGGAGACTTTTGTTATCTTTCCTGTGTTGACTCATATTGTCTCTTACGGCGCCCTTACTACCAGCCATTTTCTTGACACGGTCGGTCTGGCTACTGTGTCCACTGCCGGATATTATCACAATCGGTATGTGTTGAGTAGCGTCTACGCCGTCTGTGCCCTGGCTGCGCTGGCCTGCTTCACCATTAGGTTGGCGAAAAATTGCATGTCCTGG…
SDLY-15		Lineage 1.8	Shandong	ATGTTGGGGAAATGCTTGATCGCGGGTTGCTACTCGCAATCGCTTTTTTTGTGGTATATCGTGCCGTTCTGTTTTGCTGCGCTCGTCAACGCCAGCAACAGCAGCTCCCATTTACAGTTGATTTACAACCTGACGATATGTGAGCTGAATGGCACAGATTGGCTGAACCACAGGTTTGACTGGGCAGTGGAGACTTTTGTTATCTTTCCTGTGTTGACTCATATTGTCTCTTACGGCGCCCTTACTACCAGCCATTTTCTTGACACGGTCGGTCTGGCTACTGTGTCCACTGCCGGATATTATCACAATCGGTATGTGTTGAGTAGCGTCTACGCCGTCTGTGCCCTGGCTGCGCTGGCCTGCTTCACCATTAGGTTGGCGAAAAATTGCATGTCCTGG…
SDLY-2		Lineage 1.8	Shandong	ATGTTGGGGAAATGCTTGACCGCGGGTTATTGCTCGCAATTGCCTTTTTTGTGGTGTATCGTGCCGTTCTGTTTTGCTGCGCTCGTCAACGCCAGCAACGACAGCAGCTCCCATTTACAGTTAATTTACAACTTGACGATATGTGAGCTGAATGGCACAGATTGGCTGAATGAAAAATTTGACTGGGCGGTGGAGACTTTCGTCATCTTTCCTGCCTTGACTCACATTGTCTCTTATGGTGCCCTTACCACTAGCCATTTTCTTGACACGGTCGGCCTGCTCACTGTGTCCACTGCTGGATATTGTCACCAGCGGTACGTATTGAGTAGCATCTACGCTGTTTGTGCCCTGGCTGCGTTTGTTTGCTTCGCCATTAGGTCGGCGAAAAATTGCTTGTCC…
SDLY-21-1		Lineage 1.8	Shandong	ATGTTGGGGAAATGCTTGATCGCGGGTTGCTACTCGCAATCGCTTTTTTTGTGGTATATCGTGCCGTTCTGTTTTGCTGCGCTCGTCAACGCCAGCAACAGCAGCTCCCATTTACAGTTGATTTACAACCTGACGATATGTGAGCTGAATGGCACAGATTGGCTGAACCACAGGTTTGACTGGGCAGTGGAGACTTTTGTTATCTTTCCTGTGTTGACTCATATTGTCTCTTACGGCGCCCTTACTACCAGCCATTTTCTTGACACGGTCGGTCTGGCTACTGTGTCCACTGCCGGATATTATCACAATCGGTATGTGTTGAGTAGCGTCTACGCCGTCTGTGCCCTGGCTGCGCTGGCCTGCTTCACCATTAGGTTGGCGAAAAATTGCATGTCCTGG…
SDLY-21-2		Lineage 1.8	Shandong	ATGTTGGGGAAATGCTTGACCGCGGGTTATTGCTCGCAATTGCCTTTTTTGTGGTGTATCGTGCCGTTCTGTTTTGCTGCGCTCGTCAACGCCAGCAACGACAGCAGCTCCCATTTACAGTTAATTTACAACTTGACGATATGTGAGCTGAATGGCACAGATTGGCTGAATGAAAAATTTGACTGGGCGGTGGAGACTTTCGTCATCTTTCCTGCCTTGACTCACATTGTCTCTTATGGTGCCCTTACCACTAGCCATTTTCTTGACACGGCCGGCCTGCTCACTGTGTCCACTGCTGGATATTGTCACCAGCGGAACGTATTGAGTAGCATCTACGCTGTTTGTGCCCTGGCTGCGTTTGTTTGCTTCGCCATTAGGTCGGCGAAAAATTGCTTGTCC…
SDLY-22-1		Lineage 1.8	Shandong	ATGGTGGGGAAATGCTTGATCGCGGGTTGCTACTCGCAATCGCTTTTTTTGTGGGTATCGTGCCGTTCTGTTTTGCTGCGCTCGTCAACGCCAGCAACAGCAGCTCCCATTTACAGTTGATTTACAACCTGACGATATGTGAGCTGAATGGCACAGATTGGCTGAACCACAGGTTTGACTGGGCAGTGGAGACTTTTGTTATCTTTCCTGTGTTGACTCATATTGTCTCTTACGGCGCCCTTACTACCAGCCATTTTCTTGACACGGTCGGTCTGGCTACTGTGTCCACTGCCGGATATTATCACAATCGGTATGTGTTGAGTAGCGTCTACGCCGTCTGTGCCCTGGCTGCGCTGGCCTGCTTCACCATTAGGTTGGCGAAAAATTGCATGTCCTGGC…
SDLY-22-2		Lineage 1.8	Shandong	ATGTTGGGGAAATGCTTGACCGCGGGTTATTGCTCGCAATTGCCTTTTTTGTGGTGTATCGTGCCGTTCTGTTTTGCTGCGCTCGTCAACGCCAGCAACGACAGCAGCTCCCATTTACAGTTAATTTACAACTTGACGATATGTGAGCTGAATGGCACAGATTGGCTGAATGAAAAATTTGACTGGGCGGTGGAGACTTTCGTCATCTTTCCTGCCTTGACTCACATTGTCTCTTATGGTGCCCTTACCACTAGCCATTTTCTTGACACGGTCGGCCTGCTCACTGTGTCCACTGCTGGATATTGTCACCAGCGGTACGTATTGAGTAGCATCTACGCTGTTTGTGCCCTGGCTGCGTTTGTTTGCTTCGCCATTAGGTCGGCGAAAAATTGCTTGTCC…
SDLY-23-1		Lineage 1.8	Shandong	ATGTTGGGGAAATGCTTGATCGCGGGTTGCTACTCGCAATCGCTTTTTTTGTGGTATATCGTGCCGTTCTGTTTTGCTGCGCTCGTCAACGCCAGCAACAGCAGCTCCCATTTACAGTTGATTTACAACCTGACGATATGTGAGCTGAATGGCACAGATTGGCTGAACCACAGGTTTGACTGGGCAGTGGAGACTTTTGTTATCTTTCCTGTGTTGACTCACATTGTCTCTTACGGCGCCCTTACTACCAGCCATTTTCTTGACACGGTCGGTCTGGCTACTGTGTCCACTGCCGGATATTATCACAATCGGTATGTGTTGAGTAGCATCTACGCCGTCTGTGCCCTGGCTGCGCTGGCCTGCTTCACCATTAGGTTGGCGAAAAATTGCATGTCCTGG…
SDLY-23-2		Lineage 1.8	Shandong	ATGTTGGGGAAATGCTTGACCGCGGGCTACTGCTCGCAATTGCTTTTTTTGTGGTGTATCGTGCCGTTCTGTTTAGTTTCGCTCGTCAACGCCAACAACAGAAACAGCTCCCATTTACAGTTGATTTATAACCTGACGATATGTGAGCTGAATGGCACAGATTGGCTAAATGAAAGTTTTGATTGGGCAGTGGAGACCTTTGTTATTTTTCCTGTGTTGACTCATATTGTCTCCTATGGCGCCCTAACCACCAGTCATTTCCTTGACACAGTCGGCCTGATCACCGTGTCTACCGCTGGATATTACCACAGGCGGTACGTCTTGAGCAGCATTTATGCCGTCTGCGCCCTAGCTGCGTTAACTTGCTTCGTCATCAGGCTAACAAAAAATTGCATGTCC…
SDLY-24		Lineage 1.8	Shandong	ATGTTGGGGAAATGCTTGACCGCGGGCTACTGCTCGCAATTGCTTTTTTTGTGGTGTATCGTGCCGTTCTGTTTAGTTTCGCTCGTCAACGCCAACAACAGAAACAGCTCCCATTTACAGTTGATTTATAACCTGACGATATGTGAGCTGAATGGCACAGATTGGCTAAATGAAAGTTTTGATTGGGCAGTGGAGACCTTTGTTATTTTTCCTGTGTTGACTCATATTGTCTCCTATGGCGCCCTAACCACCAGTCATTTCCTTGACACAGTCGGCCTGATCACCGTGTCTACCGCTGGATATTACCACAGGCGGTACGTCTTGAGCAGCATTTATGCCGTCTGCGCCCTAGCTGCGTTAACTTGCTTCGTCATCAGGCTAACAAAAAATTGCATGTCC…
SDLY-3		Lineage 1.8	Shandong	ATGTTGGGGAAATGCTTGATCGCGGGTTGCTACTCGCAATCGCTTTTTTTGTGGTATATCGTGCCGTTCTGTTTTGCTGCGCTCGTCAACGCCAGCAACAGCAGCTCCCATTTACAGTTGATTTACAACCTGACGATATGTGAGCTGAATGGCACAGATTGGCTGAACCACAGGTTTGACTGGGCAGTGGAGACTTTTGTTATCTTTCCTGTGTTGACTCACATTGTCTCTTACGGCGCCCTTACTACCAGCCATTTTCTTGACACGGTCGGTCTGGCTACTGTGTCCACTGCCGGATATTATCACAATCGGTATGTGTTGAGTAGCATCTACGCCGTCTGTGCCCTGGCTGCGCTGGCCTGCTTCACCATTAGGTTGGCGAAAAATTGCATGTCCTGG…
SDLY-4		Lineage 1.5	Shandong	ATGTTGGGGAAATGCTTGACCGCGGGCTACTGCTCGCAATTGCTTTTTTTGTGGTGTATCGTGCCGTTCTGTTTAGTTTCGCTCGTCAACGCCAACAACAGAAACAGCTCCCATTTACAGTTGATTTATAACCTGACGATATGTGAGCTGAATGGCACAGATTGGCTAAATGAAAGTTTTGATTGGGCAGTGGAGACCTTTGTTATTTTTCCTGTGTTGACTCATATTGTCTCCTATGGCGCCCTAACCACCAGTCATTTCCTTGACACAGTCGGCCTGATCACCGTGTCTACCGCTGGATATTACCACAGGCGGTACGTCTTGAGCAGCATTTATGCCGTCTGCGCCCTAGCTGCGTTAACTTGCTTCGTCATCAGGCTAACAAAAAATTGCATGTCC…
SDLY-5		Lineage 1.5	Shandong	ATGTTGGGGAAATGCTTGACCGCGGGCTACTGCTCGCAATTGCTTTTTTTGTGGTGTATCGTGCCGTTCTGTTTAGTTTCGCTCGTCAACGCCAACAACAGAAACAGCTCCCATTTACAGTTGATTTATAACCTGACGATATGTGAGCTGAATGGCACAGATTGGCTAAATGAAAGTTTTGATTGGGCAGTGGAGACCTTTGTTATTTTTCCTGTGTTGACTCATATTGTCTCCTATGGCGCCCTAACCACCAGTCATTTCCTTGACACAGTCGGCCTGATCACCGTGTCTACCGCTGGATATTACCACAGGCGGTACGTCTTGAGCAGCATTTATGCCGTCTGCGCCCTAGCTGCGTTAACTTGCTTCGTCATCAGGCTAACAAAAAATTGCATGTCC…
SDLY-6		Lineage 1.5	Shandong	ATGTTGGGGAAATGCTTGACCGCGGGCTACTGCTCGCAATTGCTTTTTTTGTGGTGTATCGTGCCGTTCTGTTTAGTTTCGCTCGTCAACGCCAACAACAGAAACAGCTCCCATTTACAGTTGATTTATAACCTGACGATATGTGAGCTGAATGGCACAGATTGGCTAAATGAAAGTTTTGATTGGGCAGTGGAGACCTTTGTTATTTTTCCTGTGTTGACTCATATTGTCTCCTATGGCGCCCTAACCACCAGTCATTTCCTTGACACAGTCGGCCTGATCACCGTGTCTACCGCTGGATATTACCACAGGCGGTACGTCTTGAGCAGCATTTATGCCGTCTGCGCCCTAGCTGCGTTAACTTGCTTCGTCATCAGGCTAACAAAAAATTGCATGTCC…
SDYT-1		Lineage 1.8	Shandong	ATGTTGGGGAAATGCTTGACCGCGGGTTATTGCTCGCAATTGCCTTTTTTGTGGTGTATCGTGCCGTTCTGTTTTGCTGCGCTCGTCAACGCCAGCAACGACAGCAGCTCCCTTTACAGTTAATTTACAACTTGACGATATGTGAGCTGAATGGCACAGATTGGCTGAATGAAAAATTTGACTGGGCGGTGGAGACTTTCCTCATCTTTCCTGCCTTGACTCACATTGTCTCTTATGGTGCCCTTACCACTACCCATTTTCTTGACACGGCCGGCCTGCTCACTGTGTCCACTGCTGGATATTGTCACCAGCGGAACGTATTGAGTAGCATCTACACTGTTTGTGCCCTGGCTGCGTTTGTTTGCTTCGCCATTAGGCCGGCGAAAAATTGCTTGTCCT…
SDYT-10		Lineage 8	Shandong	ATGTTGGGGGAGTGCTTGACCGCGTGCTGTTGCTCGCGATTGCTTTTTTTGTGGTGTATCGTGCCGTTCTATCTTGCTGTGCTCGTCAACGCCAGCAACGACAACAGCTCTCATATTCAGTTGATTTATAACTTAACGTTATGTGAGCTGAATGGCACAGATTGGCTGGCACAAAAATTTGACTGGGCAGTGGAGACTTTTGTCATCTTCCCCGTGTTGACTCACATTGTTTCCTATGGGGCACTCACCACCAGCCATTTCCTTGACACAGTTGGTCTGGCCACTGTGTCCACCGCCGGATATTATCACGGGCGGTATGTCTTGAGTAGCATTTACGCAGTCTGTGCTCTGGCTGCGCTGATTTGCTTTGTCATTAGGCTTGCGAAGAACTGCATGTCC…
SDYT-11		Lineage 1.8	Shandong	ATGTTGGGGAAATGCTTGACCGCGGGTTATTGCTCGCACTTGCCTTTTTtgtggTGTATCGTGCCATTCTGTTTTACTGCGCTCGTCAGCGCCAgCAACAACAGCAGCTCCCATTTACAGCTGATTTATAACTTGACGATATGTGAGCTGAATGGCACAGACTGGCTGAACAGTCGGTTTGACTGGGCAGTGGAGACTTTCGTCATCTTTCCTGTGTTGACTCACATTGTCTCTTACGGCGCCCTTACTACTAGCCATTTCCTTGACATGGTCGGCCTGGTCACTGTTTCCACCGCCGGTTATTATCATAAGCGGTATGTATTGAGTAGCATCTACGCCGTCTGTGCTCTGGCTGCGTTTGCTTGCTTCGCCATTAGGTTGGCGAAAAATTGCATGTCT…
SDYT-12		Lineage 1.8	Shandong	ATGTTGGGGAAATGCTTGACCGCGGGTTATTGCTCGCACTTGCCTTTTTTGTGGTGTATCGTGCCATTCTGTTTTACTGCGCTCGTCAGCGCCAGCAGCAACAGCAGCTCCCATTTACAGCTGATTTATAACTTGACGATATGTGAGCTGAATGGCACAGACTGGCTGGACAATCGGTTTGACTGGGCAGTGGAGACTTTCGTCATCTTTCCTGTGTTGACTCACATTGTCTCTTACGGCGCCCTTACTACTAGCCATTTCCTTGACATGGTCGGCCTGGTCACTGTTTCCACCGCCGGTTATTATCATAAGCGGTATGTATTGAGTAGCATCTACGCCGTCTGTGCTCTGGCTGCGTTTGCTTGCTTCGCCATTAGGTTGGCGAAAAATTGCATGTCT…
SDYT-13-1		Lineage 1.8	Shandong	ATGTTGGGGGAGTGCTTGACCGCGTGCTGTTGCTCGCGATTGCTTTTTTTGTGGTGTATCGTGCCGTTCTATCTTGCTGTGCTCGTCAACGCCAGCAACGACAACAGCTCTCATATTCAGTTGATTTATAACTTAACGTTATGTGAGCTGAATGGCACAGATTGGCTGGCACAAAAATTTGACTGGGCAGTGGAGACTTTTGTCATCTTCCCCGTGTTGACTCACATTGTTTCCTATGGGGCACTCACCACCAGCCATTTCCTTGACACAGTTGGTCTGGCCACTGTGTCCACCGCCGGATATTATCACGGGCGGTATGTCTTGAGTAGCATTTACGCAGTCTGTGCTCTGGCTGCGCTGATTTGCTTTGTCATTAGGCTTGCGAAGAACTGCATGTCC…
SDYT-13-2		Lineage 1.8	Shandong	ATGTTGGGGAAATGCTTGACCGCGGGTTATTGCTCGCAATTGCCTTTTTTGTGGTGTATCGTGCCGTTCTGTTTTGCTGCGCTCGTCAACGCCAGCAACGACAGCAGCTCCCATTTACAGTTAATTTACAACTTGACGATATGTGAGCTGAATGGCACAGATTGGCTGAATGAAAAATTTGACTGGGCGGTGGAGACTTTCGTCATCTTTCCTGCCTTGACTCACATTGTCTCTTATGGTGCCCTTACCACTAGCCATTTTCTTGACACGGTCGGCCTGCTCACTGTGTCCACTGCTGGATATTGTCACCAGCGGAACGTATTGAGTAGCATCTACGCTGTTTGTGCCCTGGCTGCGTTTGTTTGCTTCGCCATTAGGTCGGCGAAAAATTGCTTGTCC…
SDYT-14-1		Lineage 1.8	Shandong	ATGTTGGGGGAGTGCTTGACCGCGTGCTGTTGCTCGCGATTGCTTTTTTTGTGGTGTATCGTGCCGTTCTATCTTGCTGTGCTCGTCAACGCCAGCAACGACAACAGCTCTCATATTCAGTTGATTTATAACTTAACGTTATGTGAGCTGAATGGCACAGATTGGCTGGCACAAAAATTTGACTGGGCAGTGGAGACTTTTGTCATCTTCCCCGTGTTGACTCACATTGTTTCCTATGGGGCACTCACCACCAGCCATTTCCTTGACACAGTTGGTCTGGCCACTGTGTCCACCGCCGGATATTATCACGGGCGGTATGTCTTGAGTAGCATTTACGCAGTCTGTGCTCTGGCTGCGCTGATTTGCTTTGTCATTAGGCTTGCGAAGAACTGCATGTCC…
SDYT-14-2		Lineage 1.8	Shandong	ATGTTGGGGAAATGCTTGACCGCGGGTTATTGCTCGCAATTGCCTTTTTTGTGGTGTATCGTGCCGTTCTGTTTTGCTGCGCTCGTCAACGCCAGCAACGACAGCAGCTCCCATTTACAGTTAATTTACAACTTGACGATATGTGAGCTGAATGGCACAGATTGGCTGAATGAAAAATTTGACTGGGCGGTGGAGACTTTCGTCATCTTTCCTGCCTTGACTCACATTGTCTCTTATGGTGCCCTTACCACTAGCCATTTTCTTGACACGGTCGGCCTGCTCACTGTGTCCACTGCTGGATATTGTCACCAGCGGTACGTATTGAGTAGCATCTACGCTGTTTGTGCCCTGGCTGCGTTTGTTTGCTTCGCCATTAGGTCGGCGAAAAATTGCTTGTCC…
SDYT-15		Lineage 1.8	Shandong	ATGTTGGGGAATGCTTGACCGTGGGCTGTTACTCACAATTGCTTTTTTTGTGGTGTATCGTGCCGTTCTGTTTTATTGCGCTCGTCAGCGCCGACAACAGCAGCTCCCATCTACAGTTGATTTATAATCTGACGATATGTGAGCTGAATGGCACAGATTGGCTGGACAAAAAATTTGACTGGGCAGTGGAGACATTCGTTATCTTTCCTGTGTTGACTCATATTGTCTCTTACGGTGCACTTACCACTAGCCATTTTCTTGACACGGTCGGCCTGATTACTGTGTCCACCGCCGGTTATTATCATGGGCGGTATGTATTGAGTAGCATCTACGCTGTCTGTGCCCTAGCCGCGTTTGCTTGCTTCGCCATTAGGTTGGTGAAAAATTGCATGTCCTGGC…
SDYT-16		Lineage 1.8	Shandong	ATGTTGGGGAAATGCTTGACCGTGGGCTGTTACTCACAATTGCTTTTTTTGTGGTGTATCGTGCCGTTCTGTTTTATTGCGCTCGTCAGCGCCGACAACAGCAGCTCCCATATACAGTTGATTTATAATCTGACGATATGTGAGCTGAATGGCACAGATTGGCTGGACAAAAAATTTGACTGGGCAGTGGAGACATTCGTTATCTTTCCTGTGTTGACTCATATTGTCTCTTACGGTGCACTTACCACTAGCCATTTTCTTGACACGGTCGGCCTGATTACTGTGTCCACCGCCGGTTATTATCATAGGCGGTATGTATTGAGTAGCATCTACGCTGTCTGTGCCCTAGCCGCGTTTGCTTGCTTCGCCATTAGGTTGGTGAAAAATTGCATGTCCTGG…
SDYT-17		Lineage 1.8	Shandong	ATGTTGGGGAAATGCTTGACCGCGGGTTATTGCTCGCAATTGCCTTTTTTGTGGTGTATCGTGCCGTTCTGTTTTGCTGCGCTCGTCAACGCCAGCAGCAACAGCAGCTCCCACTTACAGTTAATTTACAACTTGACGATATGTGAGCTGAATGGCACTGATTGGCTGAAAGAAAAATTTGACTGGGCGGTGGAGACTTTCGTCATCTTTCCTGCCTTGACTCACATTGTCTCTTATGGTGCCCTTACCACTAGCCATTTTCTTGACACGGTCGGCCTGCTCACTGTGTCCACTGCTGGATATTGTCACCAGCGGTACGTATTGAGTAGCATCTACGCTGTTTGTGCCCTGGCTGCGTTTGTTTGCTTCGCCATTAGGTTGGCGAAAAATTGCTTGTCC…
SDYT-18		Lineage 1.8	Shandong	ATGTTGGGGAAATGCTTGACCGCGGGTTATTGCTCGCAATTGCCTTTTTTGTGGTGTATCGTGCCGTTCTGTTTTGCTGCGCTCGTCAACGCCAGCAGCAACAGCAGCTCCCACTTACAGTTAATTTACAACTTGACGATATGTGAGCTGAATGGCACTGATTGGCTGAATGAAAAATTTGACTGGGCGGTGGAGACTTTCGTCATCTTTCCTGCCTTGACTCACATTGTCTCTTATGGTGCCCTTACCACTAGCCATTTTCTTGACACGGTCGGCCTGCTCACTGTGTCCACTGCTGGATATTGTCACCAGCGGTACGTATTGAGTAGCATCTACGCTGTTTGTGCCCTGGCTGCGTTTGTTTGCTTCGCCATTAGGTCGGCGAAAAATTGCTTGTCC…
SDYT-19		Lineage 1.8	Shandong	ATGTTGGGGAAATGCTTGACCGCGGGTTATTGCTCGCACTTGCCTTTTTtgtggTGTATCGTGCCATTCTGTTTTACTGCGCTCGTCAGCGCCAgCAACAACAGCAGCTCCCATTTACAGCTGATTTATAACTTGACGATATGTGAGCTGAATGGCACAGACTGGCTGAACAGTCGGTTTGACTGGGCAGTGGAGACTTTCGTCATCTTTCCTGTGTTGACTCACATTGTCTCTTACGGCGCCCTTACTACTAGCCATTTCCTTGACATGGTCGGCCTGGTCACTGTTTCCACCGCCGGTTATTATCATAAGCGGTATGTATTGAGTAGCATCTACGCCGTCTGTGCTCTGGCTGCGTTTGCTTGCTTCGCCATTAGGTTGGCGAAAAATTGCATGTCT…
SDYT-2		Lineage 1.8	Shandong	ATGTTGGGGAAATGCTTGACCGCGGGTTATTGCTCGCAATTGCCTTTTTTGTGGTGTATCGTGCCGTTCTGTTTTGCTGCGCTCGTCAACGCCAGCAACGACAGCAGCTCCCATTTACAGTTAATTTACAACTTGACGATATGTGAGCTGAATGGCACAGATTGGCTGAATGAAAAATTTGACTGGGCGGTGGAGACTTTCGTCATCTTTCCTGCCTTGACTCACATTGTCTCTTATGGTGCCCTTACCACTAGCCATTTTCTTGACACGGTCGGCCTGCTCACTGTGTCCACTGCTGGATATTGTCACCAGCGGAACGTATTGAGTAGCATCTACGCTGTTTGTGCCCTGGCTGCGTTTGTTTGCTTCGCCATTAGGTCGGCGAAAAATTGCTTGTCC…
SDYT-20		Lineage 1.8	Shandong	ATGTTGGGGAAATGCTTGACCGCGGGTTATTGCTCGCACTTGCCTTTTTTGTGGTGTATCGTGCCATTCTGTTTTACTGCGCTCGTCAGCGCCAGCAGCAACAGCAGCTCCCATTTACAGCTGATTTATAACTTGACGATATGTGAGCTGAATGGCACAGACTGGCTGGACAATCGGTTTGACTGGGCAGTGGAGACTTTCGTCATCTTTCCTGTGTTGACTCACATTGTCTCTTACGGCGCCCTTACTACTAGCCATTTCCTTGACATGGTCGGCCTGGTCACTGTTTCCACCGCCGGTTATTATCATAAGCGGTATGTATTGAGTAGCATCTACGCCGTCTGTGCTCTGGCTGCGTTTGCTTGCTTCGCCATTAGGTTGGCGAAAAATTGCATGTCT…
SDYT-3		Lineage 1.8	Shandong	ATGTTGGGGAAATGCTTGACCGCGGGTTATTGCTCGCAATTGCCTTTTTTGTGGTGTATCGTGCCGTTCTGTTTTGCTGCGCTCGTCAACGCCAGCAACGACAGCAGCTCCCATTTACAGTTAATTTACAACTTGACGATATGTGAGCTGAATGGCACAGATTGGCTGAATGAAAAATTTGACTGGGCGGTGGAGACTTTCGTCATCTTTCCTGCCTTGACTCACATTGTCTCTTATGGTGCCCTTACCACTAGCCATTTTCTTGACACGGTCGGCCTGCTCACTGTGTCCACTGCTGGATATTGTCACCAGCGGTACGTATTGAGTAGCATCTACGCTGTTTGTGCCCTGGCTGCGTTTGTTTGCTTCGCCATTAGGTCGGCGAAAAATTGCTTGTCC…
SDYT-6		Lineage 1.8	Shandong	ATGTTGGGGAATGCTTGACCGTGGGCTGTTACTCACAATTGCTTTTTTTGTGGTGTATCGTGCCGTTCTGTTTTATTGCGCTCGTCAGCGCCGACAACAGCAGCTCCCATCTACAGTTGATTTATAATCTGACGATATGTGAGCTGAATGGCACAGATTGGCTGGACAAAAAATTTGACTGGGCAGTGGAGACATTCGTTATCTTTCCTGTGTTGACTCATATTGTCTCTTACGGTGCACTTACCACTAGCCATTTTCTTGACACGGTCGGCCTGATTACTGTGTCCACCGCCGGTTATTATCATGGGCGGTATGTATTGAGTAGCATCTACGCTGTCTGTGCCCTAGCCGCGTTTGCTTGCTTCGCCATTAGGTTGGTGAAAAATTGCATGTCCTGGC…
SDYT-7		Lineage 1.8	Shandong	ATGTTGGGGAAATGCTTGACCGTGGGCTGTTACTCACAATTGCTTTTTTTGTGGTGTATCGTGCCGTTCTGTTTTATTGCGCTCGTCAGCGCCGACAACAGCAGCTCCCATATACAGTTGATTTATAATCTGACGATATGTGAGCTGAATGGCACAGATTGGCTGGACAAAAAATTTGACTGGGCAGTGGAGACATTCGTTATCTTTCCTGTGTTGACTCATATTGTCTCTTACGGTGCACTTACCACTAGCCATTTTCTTGACACGGTCGGCCTGATTACTGTGTCCACCGCCGGTTATTATCATAGGCGGTATGTATTGAGTAGCATCTACGCTGTCTGTGCCCTAGCCGCGTTTGCTTGCTTCGCCATTAGGTTGGTGAAAAATTGCATGTCCTGG…
SDYT-8		Lineage 1.8	Shandong	ATGTTGGGGAAATGCTTGACCGCGGGTTATTGCTCGCAATTGCCTTTTTTGTGGTGTATCGTGCCGTTCTGTTTTGCTGCGCTCGTCAACGCCAGCAGCAACAGCAGCTCCCACTTACAGTTAATTTACAACTTGACGATATGTGAGCTGAATGGCACTGATTGGCTGAAAGAAAAATTTGACTGGGCGGTGGAGACTTTCGTCATCTTTCCTGCCTTGACTCACATTGTCTCTTATGGTGCCCTTACCACTAGCCATTTTCTTGACACGGTCGGCCTGCTCACTGTGTCCACTGCTGGATATTGTCACCAGCGGTACGTATTGAGTAGCATCTACGCTGTTTGTGCCCTGGCTGCGTTTGTTTGCTTCGCCATTAGGTTGGCGAAAAATTGCTTGTCC…
SDYT-9		Lineage 1.8	Shandong	ATGTTGGGGAAATGCTTGACCGCGGGTTATTGCTCGCAATTGCCTTTTTTGTGGTGTATCGTGCCGTTCTGTTTTGCTGCGCTCGTCAACGCCAGCAGCAACAGCAGCTCCCACTTACAGTTAATTTACAACTTGACGATATGTGAGCTGAATGGCACTGATTGGCTGAATGAAAAATTTGACTGGGCGGTGGAGACTTTCGTCATCTTTCCTGCCTTGACTCACATTGTCTCTTATGGTGCCCTTACCACTAGCCATTTTCTTGACACGGTCGGCCTGCTCACTGTGTCCACTGCTGGATATTGTCACCAGCGGTACGTATTGAGTAGCATCTACGCTGTTTGTGCCCTGGCTGCGTTTGTTTGCTTCGCCATTAGGTCGGCGAAAAATTGCTTGTCC…
SXLF-1		Lineage 1.8	Shanxi	ATGTTGGGGGGATGCTTGACCGCGGGTTGTTGCTCGCAATTGCTTTTTTTGTGGTGTATCGTGCCATTCTGTTTTGTTGCGCTCGTCAACGCCAACAACAGCAGCTCCCATTTACAGTTGATTTATAACCTGACGATATGTGAGCTGAATGGCACAGATTGGCTGAAAGAAAAAAAATTTGATTGGGCAGTGGAAACTTTCGTCATTTTCCCTGTGTTGACTCATATTGTCTCTTACGGTGCCCTCACCACTAGCCATTTTCTTGACGCGGTCGGCCTAACCGCTGTTTCCACCGCCGGTTATTATCACGGGCGGTATGTATTAAGTAGCATTTATGCTGTCTGCGCTCTGGCTGCGTCTGCTTGCTTCACCTTTAGGTTAGCAAAAAATTGCATGTCT…
SXLF-2		Lineage 1.8	Shanxi	ATGTTGGGGAAATGCTTGACCGCGGGTTGTTGCTCGCAATTGCTTTTTTTGTGGTGTATCGTGCCATTCTGTTTTGTTGCGCTCGTCAACGCCAACAACAGCAGCTCCCATTTACAGTTGATTTATAACCTGACGATATGTGAGCTGAATGGCACAGATTGGCTGAAAGAAAAAAAATTTGATTGGGCAGTGGAAACTTTCGTCATTTTCCCTGTGTTGACTCATATTGTCTCTTACGGTGCCCTCACCACTAGCCATTTTCTTGACGCGGTCGGCCTAACCGCTGTTTCCACCGCCGGTTATTATCACGGGCGGTATGTATTAAGTAGCATTTATGCTGTCTGCGCTCTGGCTGCGTCTGCTTGCTTCACCTTTAGGTTAGCAAAAAATTGCATGTCT…
SXLF-3		Lineage 1.8	Shanxi	ATGTTGGGGGGATGCTTGACCGCGGGTTGTTGCTCGCAATTGCTTTTTTTGTGGTGTATCGTGCCATTCTGTTTTGTTGCGCTCGTCAACGCCAACAACAGCAGCTCCCATTTACAGTTGATTTATAACCTGACGATATGTGAGCTGAATGGCACAGATTGGCTGAAAGAAAAAAAATTTGATTGGGCAGTGGAAACTTTCGTCATTTTCCCTGTGTTGACTCATATTGTCTCTTACGGTGCCCTCACCACTAGCCATTTTCTTGACGCGGTCGGCCTAACCGCTGTTTCCACCGCCGGTTATTATCACGGGCGGTATGTATTAAGTAGCATTTATGCTGTCTGCGCTCTGGCTGCGTCTGCTTGCTTCACCTTTAGGTTAGCAAAAAATTGCATGTCT…
SXLF-4		Lineage 1.8	Shanxi	ATGTTGGGGAAATGCTTGACCGCGGGTTGTTGCTCGCAATTGCTTTTTTTGTGGTGTATCGTGCCATTCTGTTTTGTTGCGCTCGTCAACGCCAACAACAGCAGCTCCCATTTACAGTTGATTTATAACCTGACGATATGTGAGCTGAATGGCACAGATTGGCTGAAAGAAAAAAAATTTGATTGGGCAGTGGAAACTTTCGTCATTTTCCCTGTGTTGACTCATATTGTCTCTTACGGTGCCCTCACCACTAGCCATTTTCTTGACGCGGTCGGCCTAACCGCTGTTTCCACCGCCGGTTATTATCACGGGCGGTATGTATTAAGTAGCATTTATGCTGTCTGCGCTCTGGCTGCGTCTGCTTGCTTCACCTTTAGGTTAGCAAAAAATTGCATGTCT…
SXLL-1		Lineage 1.8	Shanxi	ATGTTGGGGAAATGCTTGACCGTGGGCTGCTACTCACAGTTGCTTTTTTTGTGGTGTATCGTGCCGTTCTGTTTTATTGCGCTCGTCAGCGCCGACAACAGCAGCTCCCATCTACAGTTGATTTATAATCTGTCGATATGTGAGCTGAATGGCACAGATTGGCTGGACAAAAAATTTGACTGGGCAGTGGAGACATTCGTTATCTTTCCTGTGTTGACTCATATTGTCTCTTACGGTGCACTTACCACTAGCCATTTTCTTGACACGGTCGGCCTGGTTACTGTGTCCACCGCCGGTTATTATCATGGGCGGTATGTATTGAGTAGCATCTACGCGGTCTGTGCCCTAGCCGCGTTTGCTTGCTTCGCCATTAGGTTGGTGAAAAATTGCATGTCCTGG…
SXLL-2		Lineage 1.8	Shanxi	ATGTTGGGGAAATGCTTGACCGTGGGCTGTTACTCACAATTGCTTTTTTTGTGGTGTATCGTGCCGTTCTGTTTTATTGCGCTCGTCAGCGCCGACAACAGCAGCTCCCATCTACAGTTGATTTATAATCTGACGATATGTGAGCTGAATGGCACAGATTGGCTGGACAAAAAATTTGACTGGGCAGTGGAGACATTCGTTATCTTTCCTGTGTTGACTCATATTGTCTCTTACGGTGCACTTACCACTAGCCATTTTCTTGACACGGTCGGCCTGATTACTGTGTCCACCGCCGGTTATTATCATGGGCGGTATGTATTGAGTAGCATCTACGCTGTCTGTGCCCTAGCCGCGTTTGCTTGCTTCGCCATTAGGTTGGTGAAAAATTGCATGTCCTGG…
SXLL-3		Lineage 1.8	Shanxi	ATGTTGGGGAAATGCTTGACCGTGGGCTGCTACTCACAGTTGCTTTTTTTGTGGTGTATCGTGCCGTTCTGTTTTATTGCGCTCGTCAGCGCCGACAACAGCAGCTCCCATCTACAGTTGATTTATAATCTGTCGATATGTGAGCTGAATGGCACAGATTGGCTGGACAAAAAATTTGACTGGGCAGTGGAGACATTCGTTATCTTTCCTGTGTTGACTCATATTGTCTCTTACGGTGCACTTACCACTAGCCATTTTCTTGACACGGTCGGCCTGGTTACTGTGTCCACCGCCGGTTATTATCATGGGCGGTATGTATTGAGTAGCATCTACGCGGTCTGTGCCCTAGCCGCGTTTGCTTGCTTCGCCATTAGGTTGGTGAAAAATTGCATGTCCTGG…
SXLL-4		Lineage 1.8	Shanxi	ATGTTGGGGAAATGCTTGACCGTGGGCTGTTACTCACAATTGCTTTTTTTGTGGTGTATCGTGCCGTTCTGTTTTATTGCGCTCGTCAGCGCCGACAACAGCAGCTCCCATCTACAGTTGATTTATAATCTGACGATATGTGAGCTGAATGGCACAGATTGGCTGGACAAAAAATTTGACTGGGCAGTGGAGACATTCGTTATCTTTCCTGTGTTGACTCATATTGTCTCTTACGGTGCACTTACCACTAGCCATTTTCTTGACACGGTCGGCCTGATTACTGTGTCCACCGCCGGTTATTATCATGGGCGGTATGTATTGAGTAGCATCTACGCTGTCTGTGCCCTAGCCGCGTTTGCTTGCTTCGCCATTAGGTTGGTGAAAAATTGCATGTCCTGG…
SXWN-1	PP315346	Lineage 1.8	Shaanxi	ATGTTGAGGGAATGCTTGACCGCGGGTTATTGCTCGCAATTGCCTTTTTTGTGGTGTATCGTGCCATTCTGTTTTGCTGTGCTCGTCAAAGCCAA---CAACAGCAGCTCCCATCTACAGTTGATTTATAACCTAACGATATGTGAGCTGAATGGCACAGAGTGGCTGGAAAAAAAATTTGAATGGGCTGTGGAGACTTTCGTTATCTTTCCTGTGTTGACTCATATTGTCTCTTACGGCGCCCTCACCACTAGCCATTTCCTTGACACGGTCGGCCTGATCACTGTGTCCACCGCCGGATATCTTCATGGGCGGTATGTATTGAGTAGCATCTACGCTGTCTGTGCCTTGGCTGCGTTGGTTTGCTTCGCCATTAGGTTGGCGAAAAATTGCATGTCC…
SXWN-10		Lineage 1.8	Shaanxi	ATGTTGGGGAAATGCTTGACCGCGGGTTATTGCTCGCTATCGCYTTTTTTGTGGTGTATCGTGCCATTCTGTTTTGCTGCGCTCGTCAACGCCARCAGCAACAGCAGCTCCCACTTACAATTGATTTATAACCTGACGATATGTGAGCTGAATGGCACAGATTGGCTAAATAAAAAGTTTGATTGGGCAGTGGAGACCTTCGTCATTTTTCCAGYATTGACTCATATYGTCTCTTACGGTGCCCTCACCACTAGCCATTTTCTTGACACAGTCGGCCTGATCACTGTGTCCACCGCCGGATATTATCACCAGCGGTATGTATTGAGTAGCATCTACGCCGTCTGTGCCCTGGCTGCGTTAGCTTGCTTCGTCATYAGGTTGACGAAAAATTGCATGTCT…
SXWN-11		Lineage 1.8	Shaanxi	ATGTTGGGGAAATGCTTGACCGCGGGTTATTGCTCGCTATCGCCTTTTTTGTGGTGTATCGTGCCATTCTGTTTTGCTGCGCTCGTCAACGCCAACAGCAACAGCAGCTCCCACTTACAATTGATTTATAACCTGACGATATGTGAGCTGAATGGCACAGATTGGCTAAATAAAAAGTTTGATTGGGCAGTGGAGACCTTCGTCATTTTTCCAGTATTGACTCATATTGTCTCTTACGGTGCCCTCACCACTAGCCATTTTCTTGACACAGTCGGCCTGATCACTGTGTCCACCGCCGGATATTATCACCAGCGGTATGTATTGAGTAGCATCTACGCCGTCTGTGCCCTGGCTGCGTTAGCTTGCTTCGTCATTAGGTTGACGAAAAATTGCATGTCT…
SXWN-12		Lineage 1.8	Shaanxi	ATGTTGGGGAAATGCTTGACCGCGGGTTATTGCTCGCTATCGCCTTTTTTGTGGTGTATCGTGCCATTCTGTTTTGCTGCGCTCGTCAACGCCAACAGCAACAGCAGCTCCCACTTACAATTGATTTATAACCTGACGATATGTGAGCTGAATGGCACAGATTGGCTAAATAAAAAGTTTGATTGGGCAGTGGAGACCTTCGTCATTTTTCCAGTATTGACTCATATTGTCTCTTACGGTGCCCTCACCACTAGCCATTTTCTTGACACAGTCGGCCTGATCACTGTGTCCACCGCCGGATATTATCACCAGCGGTATGTATTGAGTAGCATCTACGCCGTCTGTGCCCTGGCTGCGTTAGCTTGCTTCGTCATTAGGTTGACGAAAAATTGCATGTCT…
SXWN-13		Lineage 1.8	Shaanxi	ATGTTGGGGAAATGCTTGACCGCGGGTTATTGCTCGCTATCGCCTTTTTTGTGGTGTATCGTGCCATTCTGTTTTGCTGCGCTCGTCAACGCCAACAGCAACAGCAGCTCCCACTTACAATTGATTTATAACCTGACGATATGTGAGCTGAATGGCACAGATTGGCTAGATGAAAAGTTTGATTGGGCAGTGGAGACCTTCGTCATTTTTCCAGTATTGACTCATATTGTCTCTTACGGTGCCCTCACCACTAGCCATTTTCTTGACACAGTCGGCCTGATCACTGTGTCCACCGCCGGATATTACCACCAGCGGTATGTATTGAGTAGCATCTACGCCGTCTGTGCCCTGGCTGCGTTAGCTTGCTTCGTCATTAGGTTGACGAAAAATTGCATGTCT…
SXWN-14		Lineage 1.8	Shaanxi	ATGTTGGGGAAATGCTCGACCGCGGGTTATTGCTTGCAATTGCCTTTTTTGTGGTATATCGTGCCATTCTGTTTTGCTGCGCTCGTCAACGCCAGCAGCAACAGCAGCTCTCACTTACAGTTGATTTATGACCTGACGATATGTGAGCTGAATGGCACGGATTGGCTGGACCAACATTTTTCTTGGGCAGTGGAGACTTTCGTTATCTTTCCTGCGCTAACCCATATTGTCTCTTACGGTGCCCTCACCACTAGTCATTTTCTCGACACGGTCGGCCTGGTCACCGTGTCTACCGCCGGGTACTATCACAGGCGGTTTGTCCTGAGTAGCGTCTACGCTGTCTGTGCCCTGGCTGCGTTGGTTTGCTTCGTCATTAGGCTGGCGAAAAATTGCATGTCC…
SXWN-15		Lineage 1.8	Shaanxi	ATGTTGGGGAAATGCTTGACCGCGGGTTATTGCTCGCTATCGCCTTTTTTGTGGTGTATCGTGCCATTCTGTTTTGCTGCGCTCGTCAACGCCAACAGCAACAGCAGCTCCCACTTACAATCGATTTATAACCTGACGATATGTGAGCTGAATGGCACAGATTGGCTAAATAAAAAGTTTGATTGGGCAGTGGAGACCTTCGTCATTTTTCCAGTATTGACTCATATTGTCTCTTACGGTGCCCTCACCACTAGCCATTTTCTTGACACAGTCGGCCTGATCACTGTGTCCACCGCCGGATATTATCACCAGCGGTATGTATTGAGTAGCATCTACGCCGTCTGTGCCCTGGCTGCGTTAGCTTGCTTCGTCATTAGGTTGACGAAAAATTGCATGTCT…
SXWN-16		Lineage 1.8	Shaanxi	ATGTTGGGGAAATGCTCGACCGCGGGTTATTGCTTGCAATTGCCTTTTTTGTGGTATATCGTGCCATTCTGTTTTGCTGCGCTCGTCAACGCCAGCAGCAACAGCAGCTCTCACTTACAGTTGATTTATAACCTGACGATATGTGAGCTGAATGGCACGGATTGGCTGGACCAACATTTTTCTTGGGCAGTGGAGACTTTCGTTATCTTTCCTGCGCTAACCCATATTGTCTCTTACGGTGCCCTCACCACTAGTCATTTTCTCGACACGGTCGGCCTGGTCACCGTGTCTACCGCCGGGTACTATCACAGGCGGTTTGTTCTGAGTAGCGTCTACGCTGTCTGTGCCCTGGCTGCGTTGGTTTGCTTCGTCATTAGGCTGGCGAAAAATTGCATGTCC…
SXWN-17		Lineage 1.8	Shaanxi	ATGTTGGGGAAATGCTCGACCGCGGGTTATTGCTTGCAATTGCCTTTTTTGTGGTATATCGTGCCATTCTGTTTTGCTGCGCTCGTCAACGCCAGCAGCAACAGCAGCTCTTACTTACAGTCGATTTATAACCTGACGATATGTGAGCTGAATGGCACGGATTGGCTGAACCAACATTTTTCTTGGGCAGTGGAGACTTTCGTTATCTTTCCTGCGCTAACCCATATTGTCTCTTACGGTGCCCTCACCACTAGTCATTTTCTCGACACGGTCGGCCTGGTCACCGTGTCTACCGCCGGGTACTATCACGGGCGGTTTGTTCTGAGTAGCGTCTACGCTGTCTGTGCCCTGGCTGCGTTGGTTTGCTTCGTCATTAGGCTGGCGAAAAATTGCATGTCC…
SXWN-19		Lineage 1.8	Shaanxi	ATGTTGAGGGAATGCTTGACCGCGGGTTATTGCTCGCAATTGCCTTTTTTGTGGTGTATCGTGCCATTCTGTTTTGCTGTGCTCGTCAAAGCCAA---CAACAGCAGCTCCCATCTACAGTTGATTTATAACCTAACGATATGTGAGCTGAATGGCACAGAGTGGCTGGAAAAAAAATTTGAATGGGCTGTGGAGACTTTCGTTATCTTTCCTGTGTTGACTCATATTGTCTCTTACGGCGCCCTCACCACTAGCCATTTCCTTGACACGGTCGGCCTGATCACTGTGTCCACCGCCGGATATCTTCATGGGCGGTATGTATTGAGTAGCATCTACGCTGTCTGTGCCTTGGCTGCGTTGGTTTGCTTCGCCATTAGGTTGGCGAAAAATTGCATGTCC…
SXWN-2	PP315340	Lineage 1.8	Shaanxi	ATGTTGGGGAAATGCTTGACCGCGGGTTATTGCTCGCTATCGCCTTTTTTGTGGTGTATCGTGCCATTCTGTTTTGCTGCGCTCGTCAACGCCAACAGCAACAGCAGCTCCCACTTACAATTGATTTATAACCTRACGATATGTGAGCTGAATGGCACAGATTGGCTAAATAAAAAGTTTGATTGGGCAGTGGAGACCTTCGTCATTTTTCCAGTATTGACTCATATTGTCTCTTACGGTGCCCTCACCACTAGCCATTTTCTTGACACAGTCGGCCTGATCACTGTGTCCACCGCCGGATATTATCACCAGCGGTATGTATTGAGTAGCATCTACGCCGTCTGTGCCCTGGCTGCGTTAGCTTGCTTCGTCATTAGGTTGACGAAAAATTGCATGTCT…
SXWN-20		Lineage 1.8	Shaanxi	ATGTTGGGGAAATGCTTGACCGCGGGTTATTGCTCGCTATCGCTTTTTTTGTGGTGTATCGTGCCATTCTGTTTTGTTGCGCTCGTCAACGCCAACAGCAACAGCAGCTCCCACTTACAATTGATTTATAACCTGACGATATGTGAGCTGAATGGCACAGATTGGCTAGATGAAAAGTTTGATTGGGCAGTGGAGACCTTCGTCATTTTTCCAGTATTGACTCATATTGTCTCTTACGGTGCCCTCACCACTAGCCATTTTCTTGACACAGTCGGTCTGATCACTGTGTCCACCGCCGGATATTATCACCAGCGGTATGTATTGAGTAGCATCTACGCCGTCTGTGCCCTGGCTGCGTTAGCTTGCTTCGTCATTAGGTTGACGAAAAATTGCATGTCT…
SXWN-21		Lineage 1.8	Shaanxi	ATGTTGGGGAAATGCTTGACCGCGGGTTATTGCTCGCTATCGCTTTTTTTGTGGTGTATCGTGCCATTCTGTTTTGTTGCGCTCGTCAACGCCAACAGCGACAGCAGCTCCCACTTACAATTGATTTATAACCTGACGATATGTGAGCTGAATGGCACAGATTGGCTAAACAAAAAGTTTGATTGGGCAGTGGAGACCTTCGTCATTTTTCCAGTATTGACTCATATTGTCTCTTACAGTGCCCTCACCACTAGCCATTTTCTTGACACAATCGGCCTGATCACTGTGTCCACCGCCGGATATTATCACCAGCGGTATGTATTGAGTAGCATCTACGCCGTCTGTGCCCTGGCTGCGTTAGCTTGCTTCGTCATTAGGTTGACGAAAAATTGCATGTCT…
SXWN-22		Lineage 1.8	Shaanxi	ATGTTGGGGAAATGCTTGACCGCGGGTTATTGCTCGCTATCGCCTTTTTTGTGGTGTATCGTGCCATTCTGTTTTGCTGCGCTCGTCAACGCCAACAGCAACAGCAGCTCCCACTTACAATTGATTTATAACCTRACGATATGTGAGCTGAATGGCACAGATTGGCTAAATAAAAAGTTTGATTGGGCAGTGGAGACCTTCGTCATTTTTCCAGTATTGACTCATATTGTCTCTTACGGTGCCCTCACCACTAGCCATTTTCTTGACACAGTCGGCCTGATCACTGTGTCCACCGCCGGATATTATCACCAGCGGTATGTATTGAGTAGCATCTACGCCGTCTGTGCCCTGGCTGCGTTAGCTTGCTTCGTCATTAGGTTGACGAAAAATTGCATGTCT…
SXWN-23		Lineage 1.8	Shaanxi	ATGTTGGGGAAATGCTTGACCGCGGGTTATTGCTCGCTATCGCYTTTTTTGTGGTGTATCGTGCCATTCTGTTTTGCTGCGCTCGTCAACGCCARCAGCAACAGCAGCTCCCACTTACAATTGATTTATAACCTGACGATATGTGAGCTGAATGGCACAGATTGGCTAAATAAAAAGTTTGATTGGGCAGTGGAGACCTTCGTCATTTTTCCAGYATTGACTCATATYGTCTCTTACGGTGCCCTCACCACTAGCCATTTTCTTGACACAGTCGGCCTGATCACTGTGTCCACCGCCGGATATTATCACCAGCGGTATGTATTGAGTAGCATCTACGCCGTCTGTGCCCTGGCTGCGTTAGCTTGCTTCGTCATYAGGTTGACGAAAAATTGCATGTCT…
SXWN-24		Lineage 1.8	Shaanxi	ATGTTGGGGAAATGCTTGACCGCGGGTTATTGCTCGCTATCGCCTTTTTTGTGGTGTATCGTGCCATTCTGTTTTGCTGCGCTCGTCAACGCCAACAGCAACAGCAGCTCCCACTTACAATTGATTTATAACCTGACGATATGTGAGCTGAATGGCACAGATTGGCTAAATAAAAAGTTTGATTGGGCAGTGGAGACCTTCGTCATTTTTCCAGTATTGACTCATATTGTCTCTTACGGTGCCCTCACCACTAGCCATTTTCTTGACACAGTCGGCCTGATCACTGTGTCCACCGCCGGATATTATCACCAGCGGTATGTATTGAGTAGCATCTACGCCGTCTGTGCCCTGGCTGCGTTAGCTTGCTTCGTCATTAGGTTGACGAAAAATTGCATGTCT…
SXWN-25		Lineage 1.8	Shaanxi	ATGTTGGGGAAATGCTTGACCGCGGGTTATTGCTCGCTATCGCCTTTTTTGTGGTGTATCGTGCCATTCTGTTTTGCTGCGCTCGTCAACGCCAACAGCAACAGCAGCTCCCACTTACAATTGATTTATAACCTGACGATATGTGAGCTGAATGGCACAGATTGGCTAAATAAAAAGTTTGATTGGGCAGTGGAGACCTTCGTCATTTTTCCAGTATTGACTCATATTGTCTCTTACGGTGCCCTCACCACTAGCCATTTTCTTGACACAGTCGGCCTGATCACTGTGTCCACCGCCGGATATTATCACCAGCGGTATGTATTGAGTAGCATCTACGCCGTCTGTGCCCTGGCTGCGTTAGCTTGCTTCGTCATTAGGTTGACGAAAAATTGCATGTCT…
SXWN-26		Lineage 1.8	Shaanxi	ATGTTGGGGAAATGCTTGACCGCGGGTTATTGCTCGCTATCGCCTTTTTTGTGGTGTATCGTGCCATTCTGTTTTGCTGCGCTCGTCAACGCCAACAGCAACAGCAGCTCCCACTTACAATTGATTTATAACCTGACGATATGTGAGCTGAATGGCACAGATTGGCTAGATGAAAAGTTTGATTGGGCAGTGGAGACCTTCGTCATTTTTCCAGTATTGACTCATATTGTCTCTTACGGTGCCCTCACCACTAGCCATTTTCTTGACACAGTCGGCCTGATCACTGTGTCCACCGCCGGATATTACCACCAGCGGTATGTATTGAGTAGCATCTACGCCGTCTGTGCCCTGGCTGCGTTAGCTTGCTTCGTCATTAGGTTGACGAAAAATTGCATGTCT…
SXWN-27		Lineage 1.8	Shaanxi	ATGTTGGGGAAATGCTCGACCGCGGGTTATTGCTTGCAATTGCCTTTTTTGTGGTATATCGTGCCATTCTGTTTTGCTGCGCTCGTCAACGCCAGCAGCAACAGCAGCTCTCACTTACAGTTGATTTATGACCTGACGATATGTGAGCTGAATGGCACGGATTGGCTGGACCAACATTTTTCTTGGGCAGTGGAGACTTTCGTTATCTTTCCTGCGCTAACCCATATTGTCTCTTACGGTGCCCTCACCACTAGTCATTTTCTCGACACGGTCGGCCTGGTCACCGTGTCTACCGCCGGGTACTATCACAGGCGGTTTGTCCTGAGTAGCGTCTACGCTGTCTGTGCCCTGGCTGCGTTGGTTTGCTTCGTCATTAGGCTGGCGAAAAATTGCATGTCC…
SXWN-28		Lineage 1.8	Shaanxi	ATGTTGGGGAAATGCTCGACCGCGGGTTATTGCTTGCAATTGCCTTTTTTGTGGTATATCGTGCCATTCTGTTTTGCTGCGCTCGTCAACGCCAGCAGCAACAGCAGCTCTCACTTACAGTTGATTTATGACCTGACGATATGTGAGCTGAATGGCACGGATTGGCTGGACCAACATTTTTCTTGGGCAGTGGAGACTTTCGTTATCTTTCCTGCGCTAACCCATATTGTCTCTTACGGTGCCCTCACCACTAGTCATTTTCTCGACACGGTCGGCCTGGTCACCGTGTCTACCGCCGGGTACTATCACAGGCGGTTTGTCCTGAGTAGCGTCTACGCTGTCTGTGCCCTGGCTGCGTTGGTTTGCTTCGTCATTAGGCTGGCGAAAAATTGCATGTCC…
SXWN-29		Lineage 1.8	Shaanxi	ATGTTGGGGAAATGCTTGACCGCGGGTTATTGCTCGCTATCGCCTTTTTTGTGGTGTATCGTGCCATTCTGTTTTGCTGCGCTCGTCAACGCCAACAGCAACAGCAGCTCCCACTTACAATCGATTTATAACCTGACGATATGTGAGCTGAATGGCACAGATTGGCTAAATAAAAAGTTTGATTGGGCAGTGGAGACCTTCGTCATTTTTCCAGTATTGACTCATATTGTCTCTTACGGTGCCCTCACCACTAGCCATTTTCTTGACACAGTCGGCCTGATCACTGTGTCCACCGCCGGATATTATCACCAGCGGTATGTATTGAGTAGCATCTACGCCGTCTGTGCCCTGGCTGCGTTAGCTTGCTTCGTCATTAGGTTGACGAAAAATTGCATGTCT…
SXWN-3	PP315349	Lineage 1.8	Shaanxi	ATGTTGGGGAAATGCTTGACCGCGGGTTATTGCTCGCTATCGCTTTTTTTGTGGTGTATCGTGCCATTCTGTTTTGTTGCGCTCGTCAACGCCAACAGCAACAGCAGCTCCCACTTACAATTGATTTATAACCTGACGATATGTGAGCTGAATGGCACAGATTGGCTAGATGAAAAGTTTGATTGGGCAGTGGAGACCTTCGTCATTTTTCCAGTATTGACTCATATTGTCTCTTACGGTGCCCTCACCACTAGCCATTTTCTTGACACAGTCGGTCTGATCACTGTGTCCACCGCCGGATATTATCACCAGCGGTATGTATTGAGTAGCATCTACGCCGTCTGTGCCCTGGCTGCGTTAGCTTGCTTCGTCATTAGGTTGACGAAAAATTGCATGTCT…
SXWN-30		Lineage 1.8	Shaanxi	ATGTTGGGGAAATGCTCGACCGCGGGTTATTGCTTGCAATTGCCTTTTTTGTGGTATATCGTGCCATTCTGTTTTGCTGCGCTCGTCAACGCCAGCAGCAACAGCAGCTCTCACTTACAGTTGATTTATAACCTGACGATATGTGAGCTGAATGGCACGGATTGGCTGGACCAACATTTTTCTTGGGCAGTGGAGACTTTCGTTATCTTTCCTGCGCTAACCCATATTGTCTCTTACGGTGCCCTCACCACTAGTCATTTTCTCGACACGGTCGGCCTGGTCACCGTGTCTACCGCCGGGTACTATCACAGGCGGTTTGTTCTGAGTAGCGTCTACGCTGTCTGTGCCCTGGCTGCGTTGGTTTGCTTCGTCATTAGGCTGGCGAAAAATTGCATGTCC…
SXWN-31		Lineage 1.8	Shaanxi	ATGTTGGGGAAATGCTCGACCGCGGGTTATTGCTTGCAATTGCCTTTTTTGTGGTATATCGTGCCATTCTGTTTTGCTGCGCTCGTCAACGCCAGCAGCAACAGCAGCTCTTACTTACAGTCGATTTATAACCTGACGATATGTGAGCTGAATGGCACGGATTGGCTGAACCAACATTTTTCTTGGGCAGTGGAGACTTTCGTTATCTTTCCTGCGCTAACCCATATTGTCTCTTACGGTGCCCTCACCACTAGTCATTTTCTCGACACGGTCGGCCTGGTCACCGTGTCTACCGCCGGGTACTATCACGGGCGGTTTGTTCTGAGTAGCGTCTACGCTGTCTGTGCCCTGGCTGCGTTGGTTTGCTTCGTCATTAGGCTGGCGAAAAATTGCATGTCC…
SXWN-32		Lineage 1.8	Shaanxi	ATGTTGGGGAAATGCTTGACCGCGGGTTATTGCTCGCTATCGCTTTTTTTGTGGTGTATCGTGCCGTTCTGTTTTGTTGCGCTCGTCAACGCCAACAGCAACAGCAGCTCCCACTTACAATTGATTTATAACCTGACGATATGTGAGCTGAATGGCACAGATTGGCTAAATAAAAAATTTGATTGGGCAGTGGAGACCTTCGTCATTTTTCCAGTATTGACTCATATTGTCTCTTACAGTGCCCTCACCACTAGCCATTTTCTTGACACAGTCGGCCTGATCACTGTGTCCACCGCCGGATATTATCACCGGCGGTATGTATTGAGTAGCATCTACGCCGTCTGTGCCCTGGCTGCGTTAGCTTGCTTCGTCATTAGGTTGACGAAAAATTGCATGTCT…
SXWN-33		Lineage 1.8	Shaanxi	ATGTTGGGGAAATGCTTGACCGCGGGTTATTGCTCGCTATCGCCTTTTTTGTGGTGTATCGTGCCATTCTGTTTTGCTGCGCTCGTCAACGCCAACAGCAACAGCAGCTCCCACTTACAATTGATTTATAACCTGACGATATGTGAGCTGAATGGCACAGATTGGCTAAATAAAAAGTTTGATTGGGCAGTGGAGACCTTCGTCATTTTTCCAGTATTGACTCATATTGTCTCTTACGGTGCCCTCACCACTAGCCATTTTCTTGACACAGTCGGCCTGATCACTGTGTCCACCGCCGGATATTATCACCAGCGGTATGTATTGAGTAGCATCTACGCCGTCTGTGCCCTGGCTGCGTTAGCTTGCTTCGTCATTAGGTTGACGAAAAATTGCATGTCT…
SXWN-4	PP315338	Lineage 1.8	Shaanxi	ATGTTGGGGAAATGCTCGACCGCGGGTTATTGCTTGCAATTGCCTTTTTTGTGGTATATCGTGCCATTCTGTTTTGCTGCGCTCGTCAACGCCAGCAGCAACAGCAGCTCTCACTTACAGTTGATTTATGACCTGACGATATGTGAGCTGAATGGCACGGATTGGCTGGACCAACATTTTTCTTGGGCAGTGGAGACTTTCGTTATCTTTCCTGCGCTAACCCATATTGTCTCTTACGGTGCCCTCACCACTAGTCATTTTCTCGACACGGTCGGCCTGGTCACCGTGTCTACCGCCGGGTACTATCACAGGCGGTTTGTCCTGAGTAGCGTCTACGCTGTCTGTGCCCTGGCTGCGTTGGTTTGCTTCGTCATTAGGCTGGCGAAAAATTGCATGTCC…
SXWN-5		Lineage 1.8	Shaanxi	ATGTTGGGGAAATGCTTGACCGCGGGTTATTGCTCGCTATCGCTTTTTTTGTGGTGTATCGTGCCATTCTGTTTTGTTGCGCTCGTCAACGCCAACAGCAACAGCAGCTCCCACTTACAATTGATTTATAACCTGACGATATGTGAGCTGAATGGCACAGATTGGCTAAATAAAAAGTTTGATTGGGCAGTGGAGACCTTCGTCATTTTTCCAGTATTGACTCATATTGTCTCTTACAGTGCCCTCACCACTAGCCATTTTCTTGACACAATCGGCCTGATCACTGTGTCCACCGCCGGATATTATCACCAGCGGTATGTATTGAGTAGCATCTACGCCGTCTGTGCCCTGGCTGCGTTAGCTTGCTTCGTCATTAGGTTGACGAAAAATTGCATGTCT…
SXWN-6		Lineage 1.8	Shaanxi	ATGTTGGGGAAATGCTTGACCGCGGGTTATTGCTCGCTATCGCTTTTTTTGTGGTGTATCGTGCCATTCTGTTTTGTTGCGCTCGTCAACGCCAACAGCGACAGCAGCTCCCACTTACAATTGATTTATAACCTGACGATATGTGAGCTGAATGGCACAGATTGGCTAAACAAAAAGTTTGATTGGGCAGTGGAGACCTTCGTCATTTTTCCAGTATTGACTCATATTGTCTCTTACAGTGCCCTCACCACTAGCCATTTTCTTGACACAATCGGCCTGATCACTGTGTCCACCGCCGGATATTATCACCAGCGGTATGTATTGAGTAGCATCTACGCCGTCTGTGCCCTGGCTGCGTTAGCTTGCTTCGTCATTAGGTTGACGAAAAATTGCATGTCT…
SXWN-7		Lineage 1.8	Shaanxi	ATGTTGGGGAAATGCTTGACCGCGGGTTATTGCTCGCTATCGCTTTTTTTGTGGTGTATCGTGCCGTTCTGTTTTGTTGCGCTCGTCAACGCCAACAGCAACAGCAGCTCCCACTTACAATTGATTTATAACCTGACGATATGTGAGCTGAATGGCACAGATTGGCTAAATAAAAAATTTGATTGGGCAGTGGAGACCTTCGTCATTTTTCCAGTATTGACTCATATTGTCTCTTACAGTGCCCTCACCACTAGCCATTTTCTTGACACAGTCGGCCTGATCACTGTGTCCACCGCCGGATATTATCACCGGCGGTATGTATTGAGTAGCATCTACGCCGTCTGTGCCCTGGCTGCGTTAGCTTGCTTCGTCATTAGGTTGACGAAAAATTGCATGTCT…
SXWN-8		Lineage 1.8	Shaanxi	ATGTTGGGGAAATGCTTGACCGCGGGTTATTGCTCGCTATCGCCTTTTTTGTGGTGTATCGTGCCATTCTGTTTTGCTGCGCTCGTCAACGCCAACAGCAACAGCAGCTCCCACTTACAATTGATTTATAACCTGACGATATGTGAGCTGAATGGCACAGATTGGCTAAATAAAAAGTTTGATTGGGCAGTGGAGACCTTCGTCATTTTTCCAGTATTGACTCATATTGTCTCTTACGGTGCCCTCACCACTAGCCATTTTCTTGACACAGTCGGCCTGATCACTGTGTCCACCGCCGGATATTATCACCAGCGGTATGTATTGAGTAGCATCTACGCCGTCTGTGCCCTGGCTGCGTTAGCTTGCTTCGTCATTAGGTTGACGAAAAATTGCATGTCT…
SXWN-9		Lineage 1.8	Shaanxi	ATGTTGGGGAAATGCTTGACCGCGGGTTATTGCTCGCTATCGCCTTTTTTGTGGTGTATCGTGCCATTCTGTTTTGCTGCGCTCGTCAACGCCAACAGCAACAGCAGCTCCCACTTACAATTGATTTATAACCTGACGATATGTGAGCTGAATGGCACAGATTGGCTAAATAAAAAGTTTGATTGGGCAGTGGAGACCTTCGTCATTTTTCCAGTATTGACTCATATTGTCTCTTACGGTGCCCTCACCACTAGCCATTTTCTTGACACAGTCGGCCTGATCACTGTGTCCACCGCCGGATATTATCACCAGCGGTATGTATTGAGTAGCATCTACGCCGTCTGTGCCCTGGCTGCGTTAGCTTGCTTCGTCATTAGGTTGACGAAAAATTGCATGTCT…
XJBY-4		Lineage 8	Xinjiang	ATGTTGGGGAAGTGCTTGACCGCGTGCTGTTGCTCGCGATTGCTTTTTTTGTGGTGTATCGTGCCGTCCTATCTTGCTGTGCTCGTCAACGCCAGCAACAACAACAGCTCTCATATTCAGTTGATTTATAACTTAACGCTATGTGAGCTGAATGGCACAGATTGGCTGGCACAAAAATTTGACTGGGCAGTGGAGACTTTTGTCATCTTCCCCGTGTTGACTCACATTGTTTCCTATGTGGCACTCACCACCAGCCATTTCCTTGACACAGTTGGTCTGGCCACTGTGTCCACCGCCGGATATTATCACGGGCGGTATGTCTTGAGTAGCATTTACGCAGTCTGTGCTCTGGCTGCGCTGATTTGCTTTGTCATTAGGCTTGCGAAGAACTGCATGTCC…
XJBY-5		Lineage 8	Xinjiang	ATGTTGGGGAAGTGCTTGACCGCGTGCTGTTGCTCGCGATTGCTTTTTTTGTGGTGTATCGTGCCGTCCTATCTTGCTGTGCTCGTCAACGCCAGCAACAACAACAGCTCTCATATTCAGTTGATTTATAACTTAACGCTATGTGAGCTGAATGGCACAGATTGGCTGGCACAAAAATTTGACTGGGCAGTGGAGACTTTTGTCATCTTCCCCGTGTTGACTCACATTGTTTCCTATGTGGCACTCACCACCAGCCATTTCCTTGACACAGTTGGTCTGGCCACTGTGTCCACCGCCGGATATTATCACGGGCGGTATGTCTTGAGTAGCATTTACGCAGTCTGTGCTCTGGCTGCGCTGATTTGCTTTGTCATTAGGCTTGCGAAGAACTGCATGTCC…
XJBY-8		Lineage 8	Xinjiang	ATGTTGGGGAAGTGCTTGACCGCGTGCTGTTGCTCGCGATTGCTTTTTTTGTGGTGTATCGTGCCGTCCTATCTTGCTGTGCTCGTCAACGCCAGCAACAACAACAGCTCTCATATTCAGTTGATTTATAACTTAACGCTATGTGAGCTGAATGGCACAGATTGGCTGGCACAAAAATTTGACTGGGCAGTGGAGACTTTTGTCATCTTCCCCGTGTTGACTCACATTGTTTCCTATGTGGCACTCACCACCAGCCATTTCCTTGACACAGTTGGTCTGGCCACTGTGTCCACCGCCGGATATTATCACGGGCGGTATGTCTTGAGTAGCATTTACGCAGTCTGTGCTCTGGCTGCGCTGATTTGCTTTGTCATTAGGCTTGCGAAGAACTGCATGTCC…
XJYL	PP315353	Lineage 1.8	Xinjiang	ATGTTGGGGAAATGCTTGACCGCGGGTTATTGCTTGCAGTTGCCTTTTTTGTGGTGTATCGCGCCATTCTGTTTCGCTGCGCTCGTCAGCGCCAGCGACAACAACAGCTCCCACTTACAATTGATTTATAATTTGACGATATGTGAGCTGAATGGCACAAATTGGCTGAATCAAAATTTTAGTTGGGCAGTGGAGACTTTCGTCATCTTTCCTGTGTTAACTCATATTGTCTCTTACGGTGCTCTCACCACCAGCCATTTTCTTGACACGGTCTGCCTAATTACTGTGTCTACCGCCGGGTACTATCACGGGCGGTATGTATTGAGTAGCATCTACGCTGTCTGTGCCCTGGCAGCGTTTGTTTGCTTTGCCATTAGGTTGGCAAAAAATTGCATGTCC…
XJYL-2		Lineage 1.8	Xinjiang	ATGTTGGGGAAATGCTTGACCGCGGGTTATTGCTTGCAGTTGCCTTTTTTGTGGTATATCGTGCCATTCTGTTTTGTTGCGCTCGTCAACGCCAACAGCAACAGCAGCTCCCACTTACAATTGATTTATAACCTGACGATATGTGAGCTGAATGGCACAGATTGGCTGAATGAAAAATTTGATTGGGCAGTGGAGACTTTCGTCATTTTTCCTGTTTTAACTCATATTGTCTCTTACGGTGCTCTCACCACCAGCCATTTTCTTGACACGGTCGGCCTAATTACCGTGTCCACCGCCGGGTACTATCACAGGCGGTATGTTTTGAGCAGCATCTACGCTGTCTGTGCCCTGGCAGCGTTTGTTTGCTTCGCCATTAGGTTGGCGAAAAATTGCATGTCC…
XJYL-4		Lineage 1.8	Xinjiang	ATGTTGGGGAAATGCTTGACCGCGGGTTATTGCTTGCAGTTGCCTTTTTTGTGGTATATCGTGCCATTCTGTTTTGTTGTGCTCGTCAACGCCAACAGCAACAGCAGCTCCCACTTACAATTGATTTATAACCTGACGATATGTGAGCTGAATGGCACAGATTGGCTGAGTAAAAAATTTGATTGGGCAGTGGAGACTTTCGTCATTTTTCCTGTTTTAACTCATATTGTCTCTCACGGCGCTCTCACCACCAGCCATTTTCTTGACACGGTCGGCCTAATTACCGTGTCTACCGCCGGGTACTATCACGGGCGGTATGTTTTGAGCAGCATCTACGCTGTCTGTGCCCTGGCAGCGTTTGTTTGCTTCGCCATTAGGTTGGCGAAAAATTGCATGTCC…
XJYL-5		Lineage 1.8	Xinjiang	ATGTTGGGGAAATGCTTGACCGCGGGTTATTGCTTGCAGTTGCCTTCTTTGTGGTATATCGTGCCGTTCTGTTTTGCTGCGCTCGTCAACGCCAGCGGCAACAGCAGCTCCCACYTACAATTGATTTATAACCTGACGATATGTGAGCTGAATGGCACAGATTGGCTGAATAACAAATTTTATTGGGCAGTGGAGACTTTCGTCATCTTTCCTGTTTTAACCCATATTGTCTCTTACGGTGCTCTCACCACCAGCCATTTTCTTGACACGGTCGGCCTAATTACCGTGTCTACCGCCGGGTATTTTCACGGGCGGTATGTTTTGAGCAGCATCTACGCTGTCTGTGCCCTGGCAGCGTTTGTTTGCTTCGCCATTAGGTTGGCAAAAAATTGCATGTCC…
XJYL-6		Lineage 1.8	Xinjiang	ATGTTGGGGAAATGCTTGACCGCGGGTTATTGCTTGCAGTTGCCTTTTTTGTGGTATATCGTGCCATTCTGTTTTGTTGCGCTCGTCAACGCCAACAGCAACAGCAGCTCCCACTTACAATTGATTTATAACCTGACGATATGTGAGCTGAATGGCACAGATTGGCTGAATGAAAAATTTGATTGGGCAGTGGAGACTTTCGTCATTTTTCCTGTTTTAACTCATATTGTCTCTTACGGTGCTCTCACCACCAGCCATTTTCTTGACACGGTCGGCCTAATTACCGTGTCCACCGCCGGGTACTATCACAGGCGGTATGTTTTGAGCAGCATCTACGCTGTCTGTGCCCTGGCAGCGTTTGTTTGCTTCGCCATTAGGTTGGCGAAAAATTGCATGTCC…
XJYL-7		Lineage 1.8	Xinjiang	ATGTTGGGGAAATGCTTGACCGCGGGTTATTGCTTGCAGTTGCCTTTTTTGTGGTATATCGTGCCATTCTGTTTTGTTGTGCTCGTCAACGCCAACAGCAACAGCAGCTCCCACTTACAATTGATTTATAACCTGACGATATGTGAGCTGAATGGCACAGATTGGCTGAGTAAAAAATTTGATTGGGCAGTGGAGACTTTCGTCATTTTTCCTGTTTTAACTCATATTGTCTCTCACGGCGCTCTCACCACCAGCCATTTTCTTGACACGGTCGGCCTAATTACCGTGTCTACCGCCGGGTACTATCACGGGCGGTATGTTTTGAGCAGCATCTACGCTGTCTGTGCCCTGGCAGCGTTTGTTTGCTTCGCCATTAGGTTGGCGAAAAATTGCATGTCC…
XJYL-8		Lineage 1.8	Xinjiang	ATGTTGGGGAAATGCTTGACCGCGGGTTATTGCTTGCAGTTGCCTTCTTTGTGGTATATCGTGCCGTTCTGTTTTGCTGCGCTCGTCAACGCCAGCGGCAACAGCAGCTCCCACYTACAATTGATTTATAACCTGACGATATGTGAGCTGAATGGCACAGATTGGCTGAATAACAAATTTTATTGGGCAGTGGAGACTTTCGTCATCTTTCCTGTTTTAACCCATATTGTCTCTTACGGTGCTCTCACCACCAGCCATTTTCTTGACACGGTCGGCCTAATTACCGTGTCTACCGCCGGGTATTTTCACGGGCGGTATGTTTTGAGCAGCATCTACGCTGTCTGTGCCCTGGCAGCGTTTGTTTGCTTCGCCATTAGGTTGGCAAAAAATTGCATGTCC…
YNBS-1		Lineage 3	Yunnan	ATGTTGGGGAAATGCTTGACCGCGGGCTGTTGCTCGCGATTTCTTTTTTTCTTTTGTATCGTGCCGTTCTGTTCTATTGCGCCCGCCAGCGCCAACGGAAACAGCAGCTCTTATTCACAGTTGATCTACAACCTGACGCTATGTGAGCTGAATGGCACAGATTGGCTGGAAAAAAAATTTGATTGGGCAGTGGAATGTTTTGTCATCTTTCCCGTGTTGACTCATATCGTCTCCTACGGTGCCCTCACTACCAGCCATTTTCTCGACACTGTCAGCCTAACTACTGTGTCTACCGCCGGGTATTGCCACGGGCGGTATGTTCTGAGTAGCATCTATGCAGTCTGTGCTTTCGCTGCTTTGATTTGCTTCGTCATTAGACTGGTGAAAAATTGCATGTCT…
YNBS-2		Lineage 3	Yunnan	ATGTTGGGGAAATGCTTGACCGCGGGCTGTTGCTCGCGATTTCTTTTTTTCTTTTGTATCGTGCCGTTCTGTTCTATTGCGCCCGCCAGCGCCAACGGAAACAGCAGCTCTTATTCACAGTTGATCTACAACCTGACGCTATGTGAGCTGAATGGCACAGATTGGCTGGAAAAAAAATTTGATTGGGCAGTGGAATGTTTTGTCATCTTTCCCGTGTTGACTCATATCGTCTCCTACGGTGCCCTCACTACCAGCCATTTTCTCGACACTGTCAGCCTAACTACTGTGTCTACCGCCGGGTATTGCCACGGGCGGTATGTTCTGAGTAGCATCTATGCAGTCTGTGCTTTCGCTGCTTTGATTTGCTTCGTCATTAGACTGGTGAAAAATTGCATGTCT…
YNBS-3		Lineage 3	Yunnan	ATGTTGGGGAAATGCTTGACCGCGGGCTGTTGCTCGCGATTTCTTTTTTTCTTTTGTATCGTGCCGTTCTGTTCTATTGCGCCCGCCAGCGCCAACGGAAACAGCAGCTCTTATTCACAGTTGATCTACAACCTGACGCTATGTGAGCTGAATGGCACAGATTGGCTGGAAAAAAAATTTGATTGGGCAGTGGAATGTTTTGTCATCTTTCCCGTGTTGACTCATATCGTCTCCTACGGTGCCCTCACTACCAGCCATTTTCTCGACACTGTCAGCCTAACTACTGTGTCTACCGCCGGGTATTGCCACGGGCGGTATGTTCTGAGTAGCATCTATGCAGTCTGTGCTTTCGCTGCTTTGATTTGCTTCGTCATTAGACTGGTGAAAAATTGCATGTCT…
YNBS-4		Lineage 3	Yunnan	ATGTTGGGGAAATGCTTGACCGCGGGCTGTTGCTCGCGATTTCTTTTTTTCTTTTGTATCGTGCCGTTCTGTTCTATTGCGCCCGCCAGCGCCAACGGAAACAGCAGCTCTTATTCACAGTTGATCTACAACCTGACGCTATGTGAGCTGAATGGCACAGATTGGCTGGAAAAAAAATTTGATTGGGCAGTGGAATGTTTTGTCATCTTTCCCGTGTTGACTCATATCGTCTCCTACGGTGCCCTCACTACCAGCCATTTTCTCGACACTGTCAGCCTAACTACTGTGTCTACCGCCGGGTATTGCCACGGGCGGTATGTTCTGAGTAGCATCTATGCAGTCTGTGCTTTCGCTGCTTTGATTTGCTTCGTCATTAGACTGGTGAAAAATTGCATGTCT…
YNBS-5		Lineage 3	Yunnan	ATGTTGGGGAAATGCTTGACCGCGGGCTGTTGCTCGCGATTTCTTTTTTTCTTTTGTATCGTGCCGTTCTGTTCTATTGCGCCCGCCAGCGCCAACGGAAACAGCAGCTCTTATTCACAGTTGATCTACAACCTGACGCTATGTGAGCTGAATGGCACAGATTGGCTGGAAAAAAAATTTGATTGGGCAGTGGAATGTTTTGTCATCTTTCCCGTGTTGACTCATATCGTCTCCTACGGTGCCCTCACTACCAGCCATTTTCTCGACACTGTCAGCCTAACTACTGTGTCTACCGCCGGGTATTGCCACGGGCGGTATGTTCTGAGTAGCATCTATGCAGTCTGTGCTTTCGCTGCTTTGATTTGCTTCGTCATTAGACTGGTGAAAAATTGCATGTCT…
YNBS-6		Lineage 3	Yunnan	ATGTTGGGGAAATGCTTGACCGCGGGCTGTTGCTCGCGATTTCTTTTTTTCTTTTGTATCGTGCCGTTCTGTTCTATTGCGCCCGCCAGCGCCAACGGAAACAGCAGCTCTTATTCACAGTTGATCTACAACCTGACGCTATGTGAGCTGAATGGCACAGATTGGCTGGAAAAAAAATTTGATTGGGCAGTGGAATGTTTTGTCATCTTTCCCGTGTTGACTCATATCGTCTCCTACGGTGCCCTCACTACCAGCCATTTTCTCGACACTGTCAGCCTAACTACTGTGTCTACCGCCGGGTATTGCCACGGGCGGTATGTTCTGAGTAGCATCTATGCAGTCTGTGCTTTCGCTGCTTTGATTTGCTTCGTCATTAGACTGGTGAAAAATTGCATGTCT…
YNBS-7		Lineage 3	Yunnan	ATGTTGGGGAAATGCTTGACCGCGGGCTGTTGCTCGCGATTTCTTTTTTTCTTTTGTATCGTGCCGTTCTGTTCTATTGCGCCCGCCAGCGCCAACGGAAACAGCAGCTCTTATTCACAGTTGATCTACAACCTGACGCTATGTGAGCTGAATGGCACAGATTGGCTGGAAAAAAAATTTGATTGGGCAGTGGAATGTTTTGTCATCTTTCCCGTGTTGACTCATATCGTCTCCTACGGTGCCCTCACTACCAGCCATTTTCTCGACACTGTCAGCCTAACTACTGTGTCTACCGCCGGGTATTGCCACGGGCGGTATGTTCTGAGTAGCATCTATGCAGTCTGTGCTTTCGCTGCTTTGATTTGCTTCGTCATTAGACTGGTGAAAAATTGCATGTCT…
YNBS-8		Lineage 3	Yunnan	ATGTTGGGGAAATGCTTGACCGCGGGCTGTTGCTCGCGATTTCTTTTTTTCTTTTGTATCGTGCCGTTCTGTTCTATTGCGCCCGCCAGCGCCAACGGAAACAGCAGCTCTTATTCACAGTTGATCTACAACCTGACGCTATGTGAGCTGAATGGCACAGATTGGCTGGAAAAAAAATTTGATTGGGCAGTGGAATGTTTTGTCATCTTTCCCGTGTTGACTCATATCGTCTCCTACGGTGCCCTCACTACCAGCCATTTTCTCGACACTGTCAGCCTAACTACTGTGTCTACCGCCGGGTATTGCCACGGGCGGTATGTTCTGAGTAGCATCTATGCAGTCTGTGCTTTCGCTGCTTTGATTTGCTTCGTCATTAGACTGGTGAAAAATTGCATGTCT…
YNCX-1		Lineage 8	Yunnan	ATGTTGGGGAAGTGCTTGACCGCGTGCTGTTGCTCGCGATTGCTTTTTTTGTGGTGTATCGTGCCGTCCTATCTTGCTGTGCTCGTCAACGCCAGCGGAAACAACAGCTCTCATATTCAGTTGATTTATAACTTAACGCTATGTGAGCTGAATGGCACAGATTGGCTGGCACAAAAATTTGACTGGGCAGTGGAGACTTTTGTCATCTTCCCCGTGTTGACTCACATTGTTTCCCATGCGGCACTCACCACCAGCCATTTCCTTGACACAGTTGGTCTGGCCATTGTGTCCACCGCCGGATATTATCACGGGCGGTATGTTTTGAGTAGCATTTACGCAGTCTGTGCTCTGGCTGCGCTGACTTGCTTTGTCATTAGGTTTGCGAAGAACTGCATGTCC…
YNCX-10		Lineage 8	Yunnan	ATGTTGGGGAAGTGCTTGACCGCGTGCTGTTGCTCGCGATTGCTTTTTTTGTGGTGTATCGTGCCGTCCTATCTTGCTGTGCTCGTCAACGCCAGCGGAAACAACAGCTCTCATATTCAGTTGATTTATAACTTAACGCTATGTGAGCTGAATGGCACAGATTGGCTGGCACAAAAATTTGACTGGGCAGTGGAGACTTTTGTCATCTTCCCCGTGTTGACTCACATTGTTTCCCATGCGGCACTCACCACCAGCCATTTCCTTGACACAGTTGGTCTGGCCATTGTGTCCACCGCCGGATATTATCACGGGCGGTATGTTTTGAGTAGCATTTACGCAGTCTGTGCTCTGGCTGCGCTGACTTGCTTTGTCATTAGGTTTGCGAAGAACTGCATGTCC…
YNCX-11		Lineage 8	Yunnan	ATGTTGGGGAAGTGCTTGACCGCGTGCTGTTGCTCGCGATTGCTTTTTTTGTGGTGTATCGTGCCGTCCTATTTTGCTGTGCTCGTCAACGCCAGCAAAAACAACAGCTCTCATATTCAGTTGATTTATAACTTAACGCTATGTGAGCTGAATGGCACAGATTGGCTGGCACAAAAATTTGACTGGGCAGTGGAGACTTTTGTCATCTTCCCCGTGTTGACTCACATTGTTTCCCATGCGGCACTCACCACCAGCCATTTCCTTGACACAGTTGGTCTGGCTATTGTGTCCACCGCCGGATATTATCGCGGGCGGTATGTTTTGAGTAGCATTTACGCAGTCTGTGCTCTGGCTGCGCTGACTTGCTTTGTCATTAGGTTTGCGAAGAACTGCATGTCC…
YNCX-12		Lineage 8	Yunnan	ATGTTGGGGAAGTGCTTGACCGCGTGCTGTTGCTCGCGATTGCTTTTTTTGTGGTGTATCGTGCCGTCCTATCTTGCTGTGCTCGTCAACGCCAGCAGAAACAACAGCTCTCATATTCAGTTGATTTATAACTTAACGCTATGTGAGCTGAATGGCACAGATTGGCTGGCACAAAAATTTGACTGGGCAGTGGAGACTTTTGTCATCTTCCCCGTGTTGACTCACATTGTTTCCCATGCGGCCCTCACCACCAGCCATTTCCTTGACACAGTTGGTCTGGCCATTGTGTCCACCGCCGGATATTATCACGGGCGGTATGTTTTGAGTAGCATTTACGCAGTCTGTGCTCTGGCTGCGCTGACTTGCTTTGTCATTAGGTTTGCGAAGAACTGCATGTCC…
YNCX-13		Lineage 8	Yunnan	ATTTTGGGGGAGTGCTTGACCGCGTGCTGTTGCTCGCGATTGCTTTTTTTGTGGTGTATCGTGCCGTCCTATCTTGCTGTGCTCGTCAACGCCAGCAGAAACAACAGCTCTCATATTCAGTTGATTTATAACTTAACGCTATGTGAGCTGAATGGCACAGATTGGCTGGCACAAAAATTTGACTGGGCAGTGGAGACTTTTGTCATCTTCCCCGTGTTGACTCACATTGTTTCCCATGCGGCACTCACCACCAGCCATTTCCTTGACACAGTTGGTCTGGCCATTGTGTCCACCGCCGGATATTATCACGGGCGGTATGTTTTGAGTAGCATTTACGCAGTCTGTGCTCTGGCTGCGCTGACTTGCTTTGTCATTAGGTTTGCGAAGAACTGCATGTCC…
YNCX-2		Lineage 8	Yunnan	ATGTTGGGGAAGTGCTTGACCGCGTGCTGTTGCTCGCGATTGCTTTTTTTGTGGTGTATCGTGCCGTCCTATTTTGCTGTGCTCGTCAACGCCAGCAAAAACAACAGCTCTCATATTCAGTTGATTTATAACTTAACGCTATGTGAGCTGAATGGCACAGATTGGCTGGCACAAAAATTTGACTGGGCAGTGGAGACTTTTGTCATCTTCCCCGTGTTGACTCACATTGTTTCCCATGCGGCACTCACCACCAGCCATTTCCTTGACACAGTTGGTCTGGCTATTGTGTCCACCGCCGGATATTATCGCGGGCGGTATGTTTTGAGTAGCATTTACGCAGTCTGTGCTCTGGCTGCGCTGACTTGCTTTGTCATTAGGTTTGCGAAGAACTGCATGTCC…
YNCX-20		Lineage 8	Yunnan	ATGTTGGGGAAATGCTTGACCGCGGGCTCCTGCTCGCACTATCTTTTTTTGTGGTGTATCGTGCCGTTCTGTTCTATTGCGCTTGTCAACGCCAACGGAAACAGCAGCTCTTACTCGCAGTTGATCTATAACTTGACGCTATGTGAGCTGAATGGCACAGATTGGCTGGCCAGTAATTTTGATTGGGCTGTGGAATGTTTTGTCATCTTTCCCGTGTTGACTCATATTGTCTCCTACGGTGCCCTCACTACCAGCCATTTTCTTGACACAGTCAGCTTGGCCACTGTGTCCGCTGCCGGGCTTTGGCACGGGCGGTATGTTTTGAGTAGCATCTATGCAGTCTGTGCTTTTGCTGCTTTAATTTGCTTTGTCATCAGGCTGATAAAGAACTGCATGTCT…
YNCX-21		Lineage 8	Yunnan	ATGTTGGGGAAATGCTTGACCGCGGGCTCCTGCTCGCACTATCTTTTTTTGTGGTGTATCGTGCCGTTCTGTTCTATTGCGCTTGTCAACGCCAACGGAAACAGCAGCTCTTACTCGCAGTTGATCTATAACTTGACGCTATGTGAGCTGAATGGCACAGATTGGCTGGCCAGTAATTTTGATTGGGCTGTGGAATGTTTTGTCATCTTTCCCGTGTTGACTCATATTGTCTCCTACGGTGCCCTCACTACCAGCCATTTTCTTGACACAGTCAGCTTGGCCACTGTGTCCGCTGCCGGGCTTTGGCACGGGCGGTATGTTTTGAGTAGCATCTATGCAGTCTGTGCTTTTGCTGCTTTAATTTGCTTTGTCATCAGGCTGATAAAGAACTGCATGTCT…
YNCX-3		Lineage 3	Yunnan	ATGTTGGGGAAATGCTTGACCGCGGGCTCCTGCTCGCACTATCTTTTTTTGTGGTGTATCGTGCCGTTCTGTTCTATTGCGCTTGTCAACGCCAACGGAAACAGCAGCTCTTACTCGCAGTTGATCTATAACTTGACGCTATGTGAGCTGAATGGCACAGATTGGCTGGCCAGTAATTTTGATTGGGCTGTGGAATGTTTTGTCATCTTTCCCGTGTTGACTCATATTGTCTCCTACGGTGCCCTCACTACCAGCCATTTTCTTGACACAGTCAGCTTGGCCACTGTGTCCGCTGCCGGGCTTTGGCACGGGCGGTATGTTTTGAGTAGCATCTATGCAGTCTGTGCTTTTGCTGCTTTAATTTGCTTTGTCATCAGGCTGATAAAGAACTGCATGTCT…
YNCX-5		Lineage 8	Yunnan	ATGTTGGGGAAGTGCTTGACCGCGTGCTGTTGCTCGCGATTGCTTTTTTTGTGGTGTATCGTGCCGTCCTATCTTGCTGTGCTCGTCAACGCCAGCAGAAACAACAGCTCTCATATTCAGTTGATTTATAACTTAACGCTATGTGAGCTGAATGGCACAGATTGGCTGGCACAAAAATTTGACTGGGCAGTGGAGACTTTTGTCATCTTCCCCGTGTTGACTCACATTGTTTCCCATGCGGCCCTCACCACCAGCCATTTCCTTGACACAGTTGGTCTGGCCATTGTGTCCACCGCCGGATATTATCACGGGCGGTATGTTTTGAGTAGCATTTACGCAGTCTGTGCTCTGGCTGCGCTGACTTGCTTTGTCATTAGGTTTGCGAAGAACTGCATGTCC…
YNCX-7		Lineage 8	Yunnan	ATTTTGGGGGAGTGCTTGACCGCGTGCTGTTGCTCGCGATTGCTTTTTTTGTGGTGTATCGTGCCGTCCTATCTTGCTGTGCTCGTCAACGCCAGCAGAAACAACAGCTCTCATATTCAGTTGATTTATAACTTAACGCTATGTGAGCTGAATGGCACAGATTGGCTGGCACAAAAATTTGACTGGGCAGTGGAGACTTTTGTCATCTTCCCCGTGTTGACTCACATTGTTTCCCATGCGGCACTCACCACCAGCCATTTCCTTGACACAGTTGGTCTGGCCATTGTGTCCACCGCCGGATATTATCACGGGCGGTATGTTTTGAGTAGCATTTACGCAGTCTGTGCTCTGGCTGCGCTGACTTGCTTTGTCATTAGGTTTGCGAAGAACTGCATGTCC…
YNCX-8		Lineage 8	Yunnan	ATTTTGGGGGAGTGCTTGACCGCGTGCTGTTGCTCGCGATTGCTTTTTTTGTGGTGTATCGTGCCGTCCTATCTTGCTGTGCTCGTCAACGCCAGCAGAAACAACAGCTCTCATATTCAGTTGATTTATAACTTAACGCTATGTGAGCTGAATGGCACAGATTGGCTGGCACAAAAATTTGACTGGGCAGTGGAGACTTTTGTCATCTTCCCCGTGTTGACTCACATTGTTTCCCATGCGGCACTCACCACCAGCCATTTCCTTGACACAGTTGGTCTGGCCATTGTGTCCACCGCCGGATATTATCACGGGCGGTATGTTTTGAGTAGCATTTACGCAGTCTGTGCTCTGGCTGCGCTGACTTGCTTTGTCATTAGGTTTGCGAAGAACTGCATGTCC…
YNCX-9		Lineage 8	Yunnan	ATGTTGGGGAAGTGCTTGACCGCGTGCTGTTGCTCGCGATTGCTTTTTTTGTGGTGTATCGTGCCGTCCTATCTTGCTGTGCTCGTCAACGCCAGCAGAAACAACAGCTCTCATATTCAGTTGATTTATAACTTAACGCTATGTGAGCTGAATGGCACGGATTGGCTGGCACAAAAATTTGACTGGGCAGTGGAGACTTTTGTCATCTTCCCCGTGTTGACTCACATTGTTTCCCATGCGGCACTCACCACCAGCCATTTCCTTGACACAGTTGGTCTGGCCATTGTGTCCACCGCCGGATATTGTCACGGGCGGTATGTTTTGAGTAGCATTTACGCAGTCTGTGCTCTGGCTGCGCTGACTTGCTTTGTCATTAGGTTTGCGAAGAACTGCATGTCC…
YNQJ	PP315337	Lineage 1.8	Yunnan	ATGTTGGGGAAATGCTTGACCGCGGGTTGTTGCTCGCAATTGCTTTTTTTGTGGTGTATCGTGCCATTCTGTTTTGTTGCGCTCGTCAACGCCAGCAACAACAGCAGCTCCCATTTACAGTTGATTTATAACCTGACGATATGTGAGCTGAATGGCACAGATTGGCTGGGAAAAAATTTTAGCTGGGCAGTGGAGACTTTCGTCATCTTTCCTGCGTTGACTCATATTGTCTCTTACGGTGCCCTTACCACTAGCCATTTTCTTGACATGGTCGGCCTGACCGCTGTATCCACCGCCGGTTATTATCACGGGCGGTACGTGTTGAGTAGCATCTACGCCATCTGTGCCCTAGCTGCGCTGATTTGCTTCACCATTAGGCTGGCGAAAAATTGCATGTCC…
YNQJ-10		Lineage 1.8	Yunnan	ATGTTGGGGAAATGCTTGACCGCGGGTTGTTGCTCGCAATTGCTTTTTTTGTGGTGTATCGTGCCATTCTGTTTTGTTGCGCTCGTCAACGCCAGCAACAACAGCAGCTCCCATTTACAGTTGATTTATAACCTGACGATATGTGAGCTGAATGGCACAGATTGGCTGGGAAAAAATTTTAGCTGGGCAGTGGAGACTTTCGTCATCTTTCCTGCGTTGACTCATATTGTCTCTTACGGTGCCCTTACCACTAGCCATTTTCTTGACATGGTCGGCCTGACCGCTGTATCCACCGCCGGTTATTATCACGGGCGGTACGTGTTGAGTAGCATCTACGCCATCTGTGCCCTAGCTGCGCTGATTTGCTTCACCATTAGGCTGGCGAAAAATTGCATGTCC…
YNQJ-11		Lineage 1.8	Yunnan	ATGTTGGGGAAATGCTTGACCGCGGGTTGTTGCTCGCAATTGCTTTTTTTGTGGTGTATCGTGCCATTCTGTTTTGTTGCGCTCGTCAACGCCAGCAACAACAGCAGCTCCCATTTACAGTTGATTTATAACCTGACGATATGTGAGCTGAATGGCACAGATTGGCTGGGAAAAAATTTTAGCTGGGCAGTGGAGACTTTCGTCATCTTTCCTGCGTTGACTCATATTGTCTCTTACGGTGCCCTTACCACTAGCCATTTTCTTGACATGGTCTGCCTGACCGCTGTATCCACCGCCGGTTATTATCGCGGGCGGTACGTGTTGAGTAGCATCTACGCCATCTGTGCCCTAGCTGCGCTGATTTGCTTCACCATTAGGCTGGCGAAAAATTGCATGTCC…
YNQJ-12		Lineage 3	Yunnan	ATGTCGGGGAGATGCTTGACCGCGGGCTGTTGCTTGTACTCTCTTTTTTTGTGGTGTATCGTGCCGTTCTGTTCTATTGCGCTCGTCAGCGCCAACGGAAACAGCAGCTCTCATTTACAGTTGATTTACAACCTGACGTTATGTGAGCTGAATGGCACAGATTGGCTGGCCGACAGGTTTGACTGGGCCGTAGAATGTTTTGTCATCTTTCCCGTGTTGACTCACATCGTCTCCTACGGTGCCCTCACCACCAGCCATTTTCTTGACACAGTCAGCCTGGCCACTGTATCCGCTGCCGGGTATTATCACGGGCGGCGTGTCTTGAGTAGCATCTATGCAGTTTGTGCTTTTGCTGCGTTTGTCTGCTTCGTCATCAGGACGGTTAAAAATTGCATGTCT…
YNQJ-13		Lineage 3	Yunnan	ATGTCGGGGAGATGCTTGACCGCGGGCTGTTGCTCGTACTCTCTTTTTTTGTGGTGTATCGTGCCGTTCTGTTCTATTGCGCTCGTCAGCGCCAACGGAAACAGCAGCTCTCATTTACAGTCGATTTACAACCTGACGTTATGTGAGCTGAATGGCACAGATTGGCTGGCCGACAGGTTTGACTGGGCCGTAGAATGTTTTGTCATCTTTCCCGTGTTGACTCACATCGTCTCCTACGGTGCCCTCACCACCAGCCATTTTCTTGACACAGTCAGCCTGGCCACTGTATCCGCTGCCGGGTATTATCACGGGCGGCGTGTCTTGAGTAGCATCTATGCAGTTTGTGCTTTTGCTGCGTTTGTCTGCTTCGTCATCAGGGCGGTTAAAAATTGCATGTCT…
YNQJ-15		Lineage 1.8	Yunnan	ATGTTGGGGAAGTGCTTGACCGCGGGTTGTTGCTCGCAATTGCTTTTTTTGTGGTGTATCGTGCCATTCTGTTTTGTTGCGCTCGTCAACGCCAGCAACAACAGCAGCTCCCATTTACAGTTGATTTATAACCTGACGATATGTGAGCTGAATGGCACAGATTGGCTGGAAGAAAATTTTAGCTGGGCAGTGGAGACTTTCGTCATTTTTCCTGCGTTGACTCATATTGTCTCTTACGGTGCCCTTACCACTAGCCATTTTCTTGACATGGTCGGCCTGACCGCTGTATCCACCGCCGGTTATTATCACGGGCGGTACGTGTTGAGTAGCATCTACGCCATCTGTGCCCTAGCTGCGCTGATTTGCTTCACCATTAGGCTGGCGAAAAATTGCATGTCC…
YNQJ-16		Lineage 1.8	Yunnan	ATGTTGGGGAAATGCTTGACCGCGGGTTGTTGCTCGCAATTGCCTTTTTTGTGGTGTATCGTGCCATTCTGTTTTGTTGCGCTCGTCAACGCCAACGACAACAGCAGCTCCCATTTACAGTTGATTTATAACCTGACGATATGTGAGCTGAATGGCACAGATTGGCTGGGAAAAAATTTTAGCTGGGCAGTGGAGACTTTCGTCATCTTTCCTGCGTTGACTCACATTGTCTCTTACGGTGCCCTTACCACTAGCCATTTTCTTGACATGGTCGGCCTGACCGCTGTATCCACCGCCGGTTATTATCACGGGCGGTACGTGTTGAGTAGCATCTACGCCGTCTGTGCCCTAGCTGCGCTGATTTGCTTCACCATTAGGCTGGCGAAAAATTGCATGTCC…
YNQJ-19		Lineage 1.8	Yunnan	ATGTTGGGGAAATGCTTGACCGCGGGTTGTTGCTCGCAATTGCTTTTTTTGTGGTGTATCGTGCCATTCTGTTTTGTTGCGCTCGTCAACGCCAGCAACAACAGCAGCTCCCATTTACAGTTGATTTATAACCTGACGATATGTGAGCTGAATGGCACAGATTGGCTGGGAAAAAATTTTAGCTGGGCAGTGGAGACTTTCGTCATCTTTCCTGCGTTGACTCATATTGTCTCTTACGGTGCCCTTACCACTAGCCATTTTCTTGACATGGTCGGCCTGACCGCTGTATCCACCGCCGGTTATTATCACGGGCGGTACGTGTTGAGTAGCATCTACGCCATCTGTGCCCTAGCTGCGCTGATTTGCTTCACCATTAGGCTGGCGAAAAATTGCATGTCC…
YNQJ-20		Lineage 1.8	Yunnan	ATGTTGGGGAAATGCTTGACCGCGGGTTGTTGCTCGCAATTGCTTTTTTTGTGGTGTATCGTGCCATTCTGTTTTGTTGCGCTCGTCAACGCCAGCAACAACAGCAGCTCCCATTTACAGTTGATTTATAACCTGACGATATGTGAGCTGAATGGCACAGATTGGCTGGGAAAAAATTTTAGCTGGGCAGTGGAGACTTTCGTCATCTTTCCTGCGTTGACTCATATTGTCTCTTACGGTGCCCTTACCACTAGCCATTTTCTTGACATGGTCGGCCTGACCGCTGTATCCACCGCCGGTTATTATCACGGGCGGTACGTGTTGAGTAGCATCTACGCCATCTGTGCCCTAGCTGCGCTGATTTGCTTCACCATTAGGCTGGCGAAAAATTGCATGTCC…
YNQJ-21		Lineage 1.8	Yunnan	ATGTTGGGGAAATGCTTGACCGCGGGTTGTTGCTCGCAATTGCCTTTTTTGTGGTGTATCGTGCCATTCTGTTTTGTTGCGCTCGTCAACGCCAGCGACAACAGCAGCTCCCATTTACAGTTGATTTATAACCTGACGATATGTGAGCTGAATGGCACAGATTGGCTGGGAAAAAATTTTAGCTGGGCAGTGGAGACTTTCGTCATCTTTCCTGCGTTGACTCACATTGTCTCTTACGGTGCCCTTACCACTAGCCATTTTCTTGACATGGTCGGCCTGACCGCTGTATCCACCGCCGGTTATTATCACGGGCGGTACGTGTTGAGTAGCATCTACGCCGTCTGTGCCCTAGCTGCGCTGATTTGCTTCACCATTAGGCTGGCGAAAAATTGCATGTCC…
YNQJ-22		Lineage 1.8	Yunnan	ATGTTGGGGAAATGCTTGACCGCGGGTTGTTGCTCGCAATTGCTTTTTTTGTGGTGTATCGTGCCATTCTGTTTTGTTGCGCTCGTCAACGCCAGCAACAACAGCAGCTCCCATTTACAGTTGATTTATAACCTGACGATATGTGAGCTGAATGGCACAGATTGGCTGGGAAAAAATTTTAGCTGGGCAGTGGAGACTTTCGTCATCTTTCCTGCGTTGACTCATATTGTCTCTTACGGTGCCCTTACCACTAGCCATTTTCTTGACATGGTCTGCCTGACCGCTGTATCCACCGCCGGTTATTATCGCGGGCGGTACGTGTTGAGTAGCATCTACGCCATCTGTGCCCTAGCTGCGCTGATTTGCTTCACCATTAGGCTGGCGAAAAATTGCATGTCC…
YNQJ-23		Lineage 1.8	Yunnan	ATGTTGGGGAAATGCTTGACCGCGGGTTGTTGCTCGCAATTGCTTTTTTTGTGGTGTATCGTGCCATTCTGTTTTGTTGCGCTCGTCAACGCCAGCAACAACAGCAGCTCCCATTTACAGTTGATTTATAACCTGACGATATGTGAGCTGAATGGCACAGATTGGCTGGGAAAAAATTTTAGCTGGGCAGTGGAGACTTTCGTCATCTTTCCTGCGTTGACTCATATTGTCTCTTACGGTGCCCTTACCACTAGCCATTTTCTTGACATGGTCGGCCTGACCGCTGTATCCACCGCCGGTTATTATCACGGGCGGTACGTGTTGAGTAGCATCTACGCCATCTGTGCCCTAGCTGCGCTGATTTGCTTCACCATTAGGCTGGCGAAAAATTGCATGTCC…
YNQJ-24		Lineage 1.8	Yunnan	ATGTTGGGGAAATGCTTGACCGCGGGTTGTTGCTCGCAATTGCTTTTTTTGTGGTGTATCGTGCCATTCTGTTTTGTTGCGCTCGTCAACGCCAGCAACAACAGCAGCTCCCATTTACAGTTGATTTATAACCTGACGATATGTGAGCTGAATGGCACAGATTGGCTGGGAAAAAATTTTAGCTGGGCAGTGGAGACTTTCGTCATCTTTCCTGCGTTGACTCATATTGTCTCTTACGGTGCCCTTACCACTAGCCATTTTCTTGACATGGTCTGCCTGACCGCTGTATCCACCGCCGGTTATTATCGCGGGCGGTACGTGTTGAGTAGCATCTACGCCATCTGTGCCCTAGCTGCGCTGATTTGCTTCACCATTAGGCTGGCGAAAAATTGCATGTCC…
YNQJ-25		Lineage 1.8	Yunnan	ATGTTGGGGAAGTGCTTGACCGCGGGTTGTTGCTCGCAATTGCTTTTTTTGTGGTGTATCGTGCCATTCTGTTTTGTTGCGCTCGTCAACGCCAGCAACAACAGCAGCTCCCATTTACAGTTGATTTATAACCTGACGATATGTGAGCTGAATGGCACAGATTGGCTGGAAGAAAATTTTAGCTGGGCAGTGGAGACTTTCGTCATTTTTCCTGCGTTGACTCATATTGTCTCTTACGGTGCCCTTACCACTAGCCATTTTCTTGACATGGTCGGCCTGACCGCTGTATCCACCGCCGGTTATTATCACGGGCGGTACGTGTTGAGTAGCATCTACGCCATCTGTGCCCTAGCTGCGCTGATTTGCTTCACCATTAGGCTGGCGAAAAATTGCATGTCC…
YNQJ-26		Lineage 1.8	Yunnan	ATGTTGGGGAAATGCTTGACCGCGGGTTGTTGCTCGCAATTGCCTTTTTTGTGGTGTATCGTGCCATTCTGTTTTGTTGCGCTCGTCAACGCCAACGACAACAGCAGCTCCCATTTACAGTTGATTTATAACCTGACGATATGTGAGCTGAATGGCACAGATTGGCTGGGAAAAAATTTTAGCTGGGCAGTGGAGACTTTCGTCATCTTTCCTGCGTTGACTCACATTGTCTCTTACGGTGCCCTTACCACTAGCCATTTTCTTGACATGGTCGGCCTGACCGCTGTATCCACCGCCGGTTATTATCACGGGCGGTACGTGTTGAGTAGCATCTACGCCGTCTGTGCCCTAGCTGCGCTGATTTGCTTCACCATTAGGCTGGCGAAAAATTGCATGTCC…
YNQJ-27		Lineage 1.8	Yunnan	ATGTCGGGGAGATGCTTGACCGCGGGCTGTTGCTTGTACTCTCTTTTTTTGTGGTGTATCGTGCCGTTCTGTTCTATTGCGCTCGTCAGCGCCAACGGAAACAGCAGCTCTCATTTACAGTTGATTTACAACCTGACGTTATGTGAGCTGAATGGCACAGATTGGCTGGCCGACAGGTTTGACTGGGCCGTAGAATGTTTTGTCATCTTTCCCGTGTTGACTCACATCGTCTCCTACGGTGCCCTCACCACCAGCCATTTTCTTGACACAGTCAGCCTGGCCACTGTATCCGCTGCCGGGTATTATCACGGGCGGCGTGTCTTGAGTAGCATCTATGCAGTTTGTGCTTTTGCTGCGTTTGTCTGCTTCGTCATCAGGACGGTTAAAAATTGCATGTCT…
YNQJ-28		Lineage 1.8	Yunnan	ATGTCGGGGAGATGCTTGACCGCGGGCTGTTGCTCGTACTCTCTTTTTTTGTGGTGTATCGTGCCGTTCTGTTCTATTGCGCTCGTCAGCGCCAACGGAAACAGCAGCTCTCATTTACAGTCGATTTACAACCTGACGTTATGTGAGCTGAATGGCACAGATTGGCTGGCCGACAGGTTTGACTGGGCCGTAGAATGTTTTGTCATCTTTCCCGTGTTGACTCACATCGTCTCCTACGGTGCCCTCACCACCAGCCATTTTCTTGACACAGTCAGCCTGGCCACTGTATCCGCTGCCGGGTATTATCACGGGCGGCGTGTCTTGAGTAGCATCTATGCAGTTTGTGCTTTTGCTGCGTTTGTCTGCTTCGTCATCAGGGCGGTTAAAAATTGCATGTCT…
YNQJ-29		Lineage 1.8	Yunnan	ATGTCGGGGAGATGCTTGACCGCGGGCTGTTGCTTGTACTCTCTTTTTTTGTGGTGTATCGTGCCGTTCTGTTCTATTGCGCTCGTCAGCGCCAACGGAAACAGCAGCTCTCATTTACAGTTGATTTACAACCTGACGTTATGTGAGCTGAATGGCACAGATTGGCTGGCCGACAGGTTTGACTGGGCCGTAGAATGTTTTGTCATCTTTCCCGTGTTGACTCACATCGTCTCCTACGGTGCCCTCACCACCAGCCATTTTCTTGACACAGTCAGCCTGGCCACTGTATCCGCTGCCGGGTATTATCACGGGCGGCGTGTCTTGAGTAGCATCTATGCAGTTTGTGCTTTTGCTGCGTTTGTCTGCTTCGTCATCAGGACGGTTAAAAATTGCATGTCT…
YNQJ-30		Lineage 1.8	Yunnan	ATGTCGGGGAGATGCTTGACCGCGGGCTGTTGCTCGTACTCTCTTTTTTTGTGGTGTATCGTGCCGTTCTGTTCTATTGCGCTCGTCAGCGCCAACGGAAACAGCAGCTCTCATTTACAGTCGATTTACAACCTGACGTTATGTGAGCTGAATGGCACAGATTGGCTGGCCGACAGGTTTGACTGGGCCGTAGAATGTTTTGTCATCTTTCCCGTGTTGACTCACATCGTCTCCTACGGTGCCCTCACCACCAGCCATTTTCTTGACACAGTCAGCCTGGCCACTGTATCCGCTGCCGGGTATTATCACGGGCGGCGTGTCTTGAGTAGCATCTATGCAGTTTGTGCTTTTGCTGCGTTTGTCTGCTTCGTCATCAGGGCGGTTAAAAATTGCATGTCT…
YNQJ-31		Lineage 1.8	Yunnan	ATGTCGGGGAGATGCTTGACCGCGGGCTGTTGCTTGTACTCTCTTTTTTTGTGGTGTATCGTGCCGTTCTGTTCTATTGCGCTCGTCAGCGCCAACGGAAACAGCAGCTCTCATTTACAGTTGATTTACAACCTGACGTTATGTGAGCTGAATGGCACAGATTGGCTGGCCGACAGGTTTGACTGGGCCGTAGAATGTTTTGTCATCTTTCCCGTGTTGACTCACATCGTCTCCTACGGTGCCCTCACCACCAGCCATTTTCTTGACACAGTCAGCCTGGCCACTGTATCCGCTGCCGGGTATTATCACGGGCGGCGTGTCTTGAGTAGCATCTATGCAGTTTGTGCTTTTGCTGCGTTTGTCTGCTTCGTCATCAGGACGGTTAAAAATTGCATGTCT…
YNQJ-32		Lineage 1.8	Yunnan	ATGTCGGGGAGATGCTTGACCGCGGGCTGTTGCTCGTACTCTCTTTTTTTGTGGTGTATCGTGCCGTTCTGTTCTATTGCGCTCGTCAGCGCCAACGGAAACAGCAGCTCTCATTTACAGTCGATTTACAACCTGACGTTATGTGAGCTGAATGGCACAGATTGGCTGGCCGACAGGTTTGACTGGGCCGTAGAATGTTTTGTCATCTTTCCCGTGTTGACTCACATCGTCTCCTACGGTGCCCTCACCACCAGCCATTTTCTTGACACAGTCAGCCTGGCCACTGTATCCGCTGCCGGGTATTATCACGGGCGGCGTGTCTTGAGTAGCATCTATGCAGTTTGTGCTTTTGCTGCGTTTGTCTGCTTCGTCATCAGGGCGGTTAAAAATTGCATGTCT…
YNQJ-33-1		Lineage 1.8	Yunnan	ATGTTGGGGAAATGCTTGACCGCGGGTTATTGCTTGCAGTTGCCTTTTTTGTGGTGTATCGCGCCATTCTGTTTCGCTGCGCTCGTCAGCGCCAGCGACAACAACAGCTCCCACTTACAATTGATTTATAATTTGACGATATGTGAGCTGAATGGCACAAATTGGCTGAATCAAAATTTTAGTTGGGCAGTGGAGACTTTCGTCATCTTTCCTGTGTTAACTCATATTGTCTCTTACGGTGCTCTCACCACCAGCCATTTTCTTGACACGGTCTGCCTAATTACTGTGTCTACCGCCGGGTACTATCACGGGCGGTATGTATTGAGTAGCATCTACGCTGTCTGTGCCCTGGCAGCGTTTGTTTGCTTTGCCATTAGGTTGGCAAAAAATTGCATGTCC…
YNQJ-33-2		Lineage 1.8	Yunnan	ATGTCGGGGAGATGCTTGACCGCGGGCTGTTGCTCGTACTCTCTTTTTTTGTGGTGTATCGTGCCGTTCTGTTCTATTGCGCTCGTCAGCGCCAACGGAAACAGCAGCTCTCATTTACAGTCGATTTACAACCTGACGTTATGTGAGCTGAATGGCACAGATTGGCTGGCCGACAGGTTTGACTGGGCCGTAGAATGTTTTGTCATCTTTCCCGTGTTGACTCACATCGTCTCCTACGGTGCCCTCACCACCAGCCATTTTCTTGACACAGTCAGCCTGGCCACTGTATCCGCTGCCGGGTATTATCACGGGCGGCGTGTCTTGAGTAGCATCTATGCAGTTTGTGCTTTTGCTGCGTTTGTCTGCTTCGTCATCAGGGCGGTTAAAAATTGCATGTCT…
YNQJ-34-1		Lineage 1.8	Yunnan	ATGTTGGGGAAATGCTTGACCGCGGGTTATTGCTTGCAGTTGCCTTTTTTGTGGTGTATCGCGCCATTCTGTTTCGCTGCGCTCGTCAGCGCCAGCGACAACAACAGCTCCCACTTACAATTGATTTATAATTTGACGATATGTGAGCTGAATGGCACAAATTGGCTGAATCAAAATTTTAGTTGGGCAGTGGAGACTTTCGTCATCTTTCCTGTGTTAACTCATATTGTCTCTTACGGTGCTCTCACCACCAGCCATTTTCTTGACACGGTCTGCCTAATTACTGTGTCTACCGCCGGGTACTATCACGGGCGGTATGTATTGAGTAGCATCTACGCTGTCTGTGCCCTGGCAGCGTTTGTTTGCTTTGCCATTAGGTTGGCAAAAAATTGCATGTCC…
YNQJ-34-2		Lineage 1.8	Yunnan	ATGTCGGGGAGATGCTTGACCGCGGGCTGTTGCTCGTACTCTCTTTTTTTGTGGTGTATCGTGCCGTTCTGTTCTATTGCGCTCGTCAGCGCCAACGGAAACAGCAGCTCTCATTTACAGTCGATTTACAACCTGACGTTATGTGAGCTGAATGGCACAGATTGGCTGGCCGACAGGTTTGACTGGGCCGTAGAATGTTTTGTCATCTTTCCCGTGTTGACTCACATCGTCTCCTACGGTGCCCTCACCACCAGCCATTTTCTTGACACAGTCAGCCTGGCCACTGTATCCGCTGCCGGGTATTATCACGGGCGGCGTGTCTTGAGTAGCATCTATGCAGTTTGTGCTTTTGCTGCGTTTGTCTGCTTCGTCATCAGGGCGGTTAAAAATTGCATGTCT…
YNQJ-6		Lineage 1.8	Yunnan	ATGTTGGGGAAATGCTTGACCGCGGGTTGTTGCTCGCAATTGCTTTTTTTGTGGTGTATCGTGCCATTCTGTTTTGTTGCGCTCGTCAACGCCAGCAACAACAGCAGCTCCCATTTACAGTTGATTTATAACCTGACGATATGTGAGCTGAATGGCACAGATTGGCTGGGAAAAAATTTTAGCTGGGCAGTGGAGACTTTCGTCATCTTTCCTGCGTTGACTCATATTGTCTCTTACGGTGCCCTTACCACTAGCCATTTTCTTGACATGGTCGGCTTGACCGCTGTATCCACCGCCGGTTATTATCACGGGCGGTACGTGTTGAGTAGCATCTACGCCATCTGTGCCCTAGCTGCGCTGATTTGCTTCACCATCAGGCTGGCGAAAAATTGCATGTCC…
YNQJ-7		Lineage 1.8	Yunnan	ATGTTGGGGAAATGCTTGACCGCGGGTTGTTGCTCGCAATTGCTTTTTTTGTGGTGTATCGTGCCATTCTGTTTTGTTGCGCTCGTCAACGCCAGCAACAACAGCAGCTCCCATTTACAGTTGATTTATAACCTGACGATATGTGAGCTGAATGGCACAGATTGGCTGGGAAAAAATTTTAGCTGGGCAGTGGAGACTTTCGTCATCTTTCCTGCGTTGACTCATATTGTCTCTTACGGTGCCCTTACCACTAGCCATTTTCTTGACATGGTCGGCCTGACCGCTGTATCCACCGCCGGTTATTATCACGGGCGGTACGTGTTGAGTAGCATCTACGCCATCTGTGCCCTAGCTGCGCTGATTTGCTTCACCATTAGGCTGGCGAAAAATTGCATGTCC…
YNQJ-8		Lineage 1.8	Yunnan	ATGTTGGGGAAATGCTTGACCGCGGGTTGTTGCTCGCAATTGCCTTTTTTGTGGTGTATCGTGCCATTCTGTTTTGTTGCGCTCGTCAACGCCAGCGACAACAGCAGCTCCCATTTACAGTTGATTTATAACCTGACGATATGTGAGCTGAATGGCACAGATTGGCTGGGAAAAAATTTTAGCTGGGCAGTGGAGACTTTCGTCATCTTTCCTGCGTTGACTCACATTGTCTCTTACGGTGCCCTTACCACTAGCCATTTTCTTGACATGGTCGGCCTGACCGCTGTATCCACCGCCGGTTATTATCACGGGCGGTACGTGTTGAGTAGCATCTACGCCGTCTGTGCCCTAGCTGCGCTGATTTGCTTCACCATTAGGCTGGCGAAAAATTGCATGTCC…
YNQJ-9		Lineage 1.8	Yunnan	ATGTTGGGGAAATGCTTGACCGCGGGTTGTTGCTCGCAATTGCTTTTTTTGTGGTGTATCGTGCCATTCTGTTTTGTTGCGCTCGTCAACGCCAGCAACAACAGCAGCTCCCATTTACAGTTGATTTATAACCTGACGATATGTGAGCTGAATGGCACAGATTGGCTGGGAAAAAATTTTAGCTGGGCAGTGGAGACTTTCGTCATCTTTCCTGCGTTGACTCATATTGTCTCTTACGGTGCCCTTACCACTAGCCATTTTCTTGACATGGTCTGCCTGACCGCTGTATCCACCGCCGGTTATTATCGCGGGCGGTACGTGTTGAGTAGCATCTACGCCATCTGTGCCCTAGCTGCGCTGATTTGCTTCACCATTAGGCTGGCGAAAAATTGCATGTCC…
YNWS	PP315345	Lineage 1.8	Yunnan	ATGTTGGGGAAATGCTTGACCGCGGGCTATTGCTCGCAATTGCTTTTTTTGTGGTGTATCGTGCCATCCTGTTTTGTTGTGCTCGTCAACGCCA---ACAACAGCAGCTCCCACTTACAGTTGATTTATAACCTGACGATATGCGAGCTGAATGGCACAGATTGGCTGAATGACAAATTTGACTGGGCAGTGGAGACCTTTGTCATCTTTCCTGCGTTGACTCATATTGTCTCTTACGGTGCCCTTACCACTAGCCATTTTCTCGACGCGGCCGGCCTGATCACTGTGTCTACCGCCGGTTATTATCATGGGCGGTATGTGTTGAGTAGCATTTACGCTGTTTGTGCTCTGGCTGCGTTGGTTTGCTTCGCCTTTAGGTTAGCTAAAAACTGCATGTCC…
YNWS-2		Lineage 1.8	Yunnan	ATGTTGGGGAAATGCTTGACCGCGGGTTATTGCTCGCAATTGCTTTTTTTGTGGTGTATCGTGCCATCCTGTTTTGTTGTGCTCGTCAACGCCA---ACAACAGCAGCTCCCACTTACAGTTGATTTATAACCTGACGATATGCGAGCTGAATGGCACAGATTGGCTGAATGACAAATTTGACTGGGCAGTGGAGACCTTTGTCATCTTTCCTGCGTTGACTCATATTGTCTCTTACGGTGCCCTTACCACTAGCCATTTTCTCGACGCGGCCGGCCTGATCACTGTGTCTACCGCCGGTTATTATCATGGGCGGTATGTGTTGAGTAGCATTTACGCTGTTTGTGCTCTGGCTGCGTTGGTTTGCTTCGCCTTTAGGTTAGCTAAAAACTGCATGTCC…
YNWS-3		Lineage 1.8	Yunnan	ATGTTGGGGAATTGCTTGACCGCGGGTTATTGCTCGCCGTTGCTTTCTTTGTGGTATATCGTGCCGTTTTGTTTTGCTGTGCTCGTCAACGCCAGCAACAACAGCAGCTCCCATTTACAGTTGATTTATAACCTGACGATATGTGAGCTGAATGGCACAGATTGGCTGAAGACACACTTTGATTGGGCAGTGGAAACTTTTGTAATCTTTCCTGTGTTGACTCATATTGTCTCTTACGGTGCTCTTACCACCAGCCACTTTCTCGACACGGTCGGCCTGCTCACTGTGTCCACCGCCGGTTATTGTCACGGGCGGTATGTATTGAGTAGCATCTACGCCGTCTGTGCCCTGGCTGCGTTAGTCTGTTTCGCCATTAGGTTGGCGAAAAATTGCATGTCC…
YNWS-4		Lineage 1.8	Yunnan	ATGTTGGGGAATTGCTTGACCGCGGGTTATTGCTCGCCGTTGCTTTCTTTGTGGTATATCGTGCCGTTTTGTTTTGCTGTGCTCGTCAACGCCAGCAACGACAGCAGCTCCCATTTACAGTTGATTTATAACCTGACGATATGTGAGCTGAATGGCACAGATTGGCTGAATACACACTTTGATTGGGCAGTGGAGACTTTTGCAATCTTTCCTGTGTTGACTCATATTGTCTCTTACGGTGCTCTTACCACCAGCCACTTTCTCGACACGGTCGGCCTGCTCACTGTGTCCACCGCCGGTTATTTTCACGGGCGGTATGTATTGAGTAGCATCTACGCCGTCTGTGCCCTGGCTGCGTTAGTCTGTTTCGCCATTAGGTTGGCGAAAAATTGCATGTCC…
YNWS-5		Lineage 1.8	Yunnan	ATGTTGGGGAAATGCTTGACCGCGGGTTATTGCTCGCAATTGCTTTTTTTGTGGTGTATCGTGCCATCCTGTTTTGTTGTGCTCGTCAACGCCA---ACAACAGCAGCTCCCACTTACAGTTGATTTATAACCTGACGATATGCGAGCTGAATGGCACAGATTGGCTGAATGACAAATTTGACTGGGCAGTGGAGACCTTTGTCATCTTTCCTGCGTTGACTCATATTGTCTCTTACGGTGCCCTTACCACTAGCCATTTTCTCGACGCGGCCGGCCTGATCACTGTGTCTACCGCCGGTTATTATCATGGGCGGTATGTGTTGAGTAGCATTTACGCTGTTTGTGCTCTGGCTGCGTTGGTTTGCTTCGCCTTTAGGTTAGCTAAAAACTGCATGTCC…
YNWS-6		Lineage 1.8	Yunnan	ATGTTGGGGAATTGCTTGACCGCGGGTTATTGCTCGCCGTTGCTTTCTTTGTGGTATATCGTGCCGTTTTGTTTTGCTGTGCTCGTCAACGCCAGCAACAACAGCAGCTCCCATTTACAGTTGATTTATAACCTGACGATATGTGAGCTGAATGGCACAGATTGGCTGAAGACACACTTTGATTGGGCAGTGGAAACTTTTGTAATCTTTCCTGTGTTGACTCATATTGTCTCTTACGGTGCTCTTACCACCAGCCACTTTCTCGACACGGTCGGCCTGCTCACTGTGTCCACCGCCGGTTATTGTCACGGGCGGTATGTATTGAGTAGCATCTACGCCGTCTGTGCCCTGGCTGCGTTAGTCTGTTTCGCCATTAGGTTGGCGAAAAATTGCATGTCC…
YNWS-7		Lineage 1.8	Yunnan	ATGTTGGGGAATTGCTTGACCGCGGGTTATTGCTCGCCGTTGCTTTCTTTGTGGTATATCGTGCCGTTTTGTTTTGCTGTGCTCGTCAACGCCAGCAACGACAGCAGCTCCCATTTACAGTTGATTTATAACCTGACGATATGTGAGCTGAATGGCACAGATTGGCTGAATACACACTTTGATTGGGCAGTGGAGACTTTTGCAATCTTTCCTGTGTTGACTCATATTGTCTCTTACGGTGCTCTTACCACCAGCCACTTTCTCGACACGGTCGGCCTGCTCACTGTGTCCACCGCCGGTTATTTTCACGGGCGGTATGTATTGAGTAGCATCTACGCCGTCTGTGCCCTGGCTGCGTTAGTCTGTTTCGCCATTAGGTTGGCGAAAAATTGCATGTCC…
ZJWZ-3		Lineage 1.8	Zhejiang	ATGTTGGGGAAATGCTTGACCGCGGGTTATTGCTCGCAATTGCCTTTTTTGTGGTGTATCGTGCCATTCTGTCTTGCTGTGCTCGTCAACGCCAACAACAGCAGCAGCTCCCATTTACAGTTGATTTATAACCTGACGATATGTGAGCTGAATGGCACAGATTGGCTGAACCGCAAATTTGAATGGGCAGTTGAGACTTTCGTTATCTTTCCTGCGTTGACTCATATTGTCTCCTACGGCGCCCTCACCACTAGCCATTTTCTTGATACGGTTGGCTTGATCACTGTGTCTACCGCCGGTTATTATCACGGGCGGTATGTGCTGAGTAGCATCTACGCTGTCTGTGCCCTGGCTGCGCTGATTTGCTTCGCCATTAGGCTGGCGAAGAATTGCATGTCC…
ZJWZ-7-1		Lineage 1.8	Zhejiang	ATGTTGGGGAAATGCTTGACCGCGGGTTATTGCTCGCAATTGCCTTTTTTGTGGTGTATCGTGCCATTCTGTCTTGCTGTGCTCGTCAACGCCAACAACAGCAGCAGCTCCCATTTACAGTTGATTTATAACCTGACGATATGTGAGCTGAATGGCACAGATTGGCTGAACCACAAATTTGAATGGGCAGTTGAGACTTTCGTTATCTTTCCTGCGTTGACTCATATTGTCTCCTACGGCGCCCTCACCACTAGCCATTTTCTTGACACGGTCGGCTTGATCACTGTGTCTACCGCCGGTTATTATCACGGGCGGTATGTGCTGAGTAGCATCTACGCTGTCTGTGCCCTGGCTGCGCTGATTTGCTTCACCATTAGGCTGGCGAAGAATTGCATGTCC…
ZJWZ-7-2		Lineage 1.8	Zhejiang	ATGTTGGGGAAATGCTTGACCGCGGGTTATTGCTCGCAATTGCCTTTTTTGTGGTGTATCGTGCCATTCTGTCTTGCTGTGCTCGTCAACGCCAACAACAGCAGCAGCTCCCATTTACAGTTGATTTATAACCTGACGATATGTGAGCTGAATGGCACAGATTGGCTGAACCGCAAATTTGAATGGGCAGTTGAGACTTTCGTTATCTTTCCTGCGTTGACTCATATTGTCTCCTACGGCGCCCTCACCACTAGCCATTTTCTTGATACGGTTGGCTTGATCACTGTGTCTACCGCCGGTTATTATCACGGGCGGTATGTGCTGAGTAGCATCTACGCTGTCTGTGCCCTGGCTGCGCTGATTTGCTTCGCCATTAGGCTGGCGAAGAATTGCATGTCC…

## Sheet: Supplementary Table S2
Supplementary Table S2: Lineages distribution in each age class.
	Processing fluid	Weaning serum	Oral fluid
Lineage 1.5	0.0508475	0.0675676	0.0869565
Lineage 1.8	0.576271	0.581081	0.42029
Lineage 3	0.0847458	0.027027	0.130435
Lineage 8	0.118644	0.0675676	0.101449
Multi-infection of over 2 PRRSV-2 strains	0.0169492	0.0135135	0.0289855
coinfection of PRRSV-1 and PRRSV-2	0.0508475	0.0405405	0.0434783
PRRSV-1	0.101695	0.202703	0.188406
